# Supplementary material for: N′-(5-Chloro-2-hydroxy­benzyl­idene)-3,4,5-trihydroxy­benzohydrazide dihydrate
Source: Acta Crystallogr Sect E Struct Rep Online. 2009 Mar 28;65(Pt 4):o910. doi: 10.1107/S1600536809010812 (PMC2968776; doi:10.1107/S1600536809010812)
Supplement: Supplementary file 1 [file e-65-0o910-sup1.cif]

##############################################################################
###                                                                        ###
###        Electronic paper (Acta Crystallographica Section E)             ###
###                                                                        ###
##############################################################################
#                                                                            #
# This CIF contains the data in a paper accepted for publication in Acta     #
# Crystallographica Section E. It conforms to the requirements of Notes      #
# for Authors for Section E, and has been peer reviewed under the auspices   #
# of the IUCr Commission on Journals.                                        #
#                                                                            #
# Full details of the Crystallographic Information File format               #
# are given in the paper "The Crystallographic Information File (CIF):       #
# a New Standard Archive File for Crystallography" by S. R. Hall, F. H.      #
# Allen and I. D. Brown [Acta Cryst. (1991), A47, 655-685].                  #
#                                                                            #
# The current version of the core CIF dictionary is obtainable from          #
# ftp://ftp.iucr.org/pub/cif_core.dic. The current version number is 2.4.    #
#                                                                            #
# Software is freely available for graphical display of the structure(s) in  #
# this CIF.  For information consult the CIF home page http://www.iucr.org/  #
# cif/home.html                                                              #
#                                                                            #
# This file may be used for bona fide research purposes within the           #
# scientific community so long as proper attribution is given to the journal # 
# article from which it was obtained.                                        #
#                                                                            #
##############################################################################
                                             
data_global
_audit_creation_method     SHELXL-97
_journal_date_recd_electronic     2009-03-23
_journal_date_accepted     2009-03-24
_journal_name_full     'Acta Crystallographica, Section E'
_journal_year     2009
_journal_volume     65
_journal_issue      4
_journal_page_first     o910
_journal_page_last     o910
_journal_paper_category     QO
_journal_coeditor_code     TK2403
_publ_contact_author
;
     Dr. Seik Weng Ng
     Department of Chemistry
     University of Malaya
     50603 Kuala Lumpur
     Malaysia
;
_publ_contact_author_email     seikweng@um.edu.my
_publ_contact_author_fax     '03 7967 4193'
_publ_contact_author_phone     '03 7967 6778'
_publ_section_title
;
<i>N</i>'-(5-Chloro-2-hydroxybenzylidene)-3,4,5-trihydroxybenzohydrazide
dihydrate
;
loop_
    _publ_author_name
    _publ_author_address
    'Abdul Alhadi, Abeer A.'
;
     Department of Chemistry
     University of Malaya
     50603 Kuala Lumpur
     Malaysia
;
    'Ali, Hapipah Mohd.'
;
     Department of Chemistry
     University of Malaya
     50603 Kuala Lumpur
     Malaysia
;
    'Ng, Seik Weng'
;
     Department of Chemistry
     University of Malaya
     50603 Kuala Lumpur
     Malaysia
;
_publ_section_synopsis     .
data_I
_audit_creation_method     SHELXL-97
_chemical_name_systematic
;
<i>N</i>'-(5-Chloro-2-hydroxybenzylidene)-3,4,5-trihydroxybenzohydrazide
dihydrate
;
_chemical_name_common     ?
_chemical_formula_moiety     'C14 H11 Cl N2 O5, 2H2 O'
_chemical_formula_sum     'C14 H15 Cl N2 O7'
_chemical_formula_iupac     'C14 H11 Cl N2 O5, 2H2 O'
_chemical_formula_weight     358.73
_chemical_melting_point     ?
_symmetry_cell_setting     Monoclinic
_symmetry_space_group_name_H-M     'P 21/c'
_symmetry_space_group_name_Hall     '-P 2ybc'
loop_
    _symmetry_equiv_pos_as_xyz
    'x, y, z'
    '-x, y+1/2, -z+1/2'
    '-x, -y, -z'
    'x, -y-1/2, z-1/2'
_cell_length_a     30.5627(12)
_cell_length_b     3.7539(2)
_cell_length_c     12.8882(5)
_cell_angle_alpha     90
_cell_angle_beta     90.450(3)
_cell_angle_gamma     90
_cell_volume     1478.61(11)
_cell_formula_units_Z     4
_cell_measurement_reflns_used     1505
_cell_measurement_theta_min     2.7
_cell_measurement_theta_max     24.3
_cell_measurement_temperature     100(2)
_exptl_crystal_description     Prism
_exptl_crystal_colour     Yellow
_exptl_crystal_size_max     0.36
_exptl_crystal_size_mid     0.04
_exptl_crystal_size_min     0.04
_exptl_crystal_density_diffrn     1.611
_exptl_crystal_density_meas     ?
_exptl_crystal_density_method     'not measured'
_exptl_crystal_F_000     744
_exptl_absorpt_coefficient_mu     0.302
_exptl_absorpt_correction_type     Multi-scan
_exptl_absorpt_process_details     '(SADABS; Sheldrick, 1996)'
_exptl_absorpt_correction_T_min     0.899
_exptl_absorpt_correction_T_max     0.988
_diffrn_ambient_temperature     100(2)
_diffrn_radiation_type     MoK\a
_diffrn_radiation_wavelength     0.71073
_diffrn_radiation_source     'fine-focus sealed tube'
_diffrn_radiation_monochromator     graphite
_diffrn_measurement_device_type     'Bruker SMART APEX'
_diffrn_measurement_method     \w
_diffrn_detector_area_resol_mean     ?
_diffrn_reflns_number     10104
_diffrn_reflns_av_R_equivalents     0.097
_diffrn_reflns_av_sigmaI/netI     0.094
_diffrn_reflns_theta_min     0.7
_diffrn_reflns_theta_max     25.0
_diffrn_reflns_theta_full     25.0
_diffrn_measured_fraction_theta_max     1.000
_diffrn_measured_fraction_theta_full     1.000
_diffrn_reflns_limit_h_min     -36
_diffrn_reflns_limit_h_max     36
_diffrn_reflns_limit_k_min     -4
_diffrn_reflns_limit_k_max     4
_diffrn_reflns_limit_l_min     -15
_diffrn_reflns_limit_l_max     14
_diffrn_standards_number     0
_diffrn_standards_interval_count     0
_diffrn_standards_interval_time     0
_diffrn_standards_decay_%     0
_reflns_number_total     2623
_reflns_number_gt     1801
_reflns_threshold_expression     I>2\s(I)
_refine_ls_structure_factor_coef     Fsqd
_refine_ls_matrix_type     full
_refine_ls_R_factor_all     0.108
_refine_ls_R_factor_gt     0.071
_refine_ls_wR_factor_gt     0.159
_refine_ls_wR_factor_ref     0.181
_refine_ls_goodness_of_fit_ref     1.07
_refine_ls_restrained_S_all     1.07
_refine_ls_number_reflns     2623
_refine_ls_number_parameters     221
_refine_ls_number_restraints     0
_refine_ls_hydrogen_treatment     constr
_refine_ls_weighting_scheme     calc
_refine_ls_weighting_details
         'calc w=1/[\s^2^(Fo^2^)+(0.0537P)^2^+5.5995P] where P=(Fo^2^+2Fc^2^)/3'
_atom_sites_solution_hydrogens     geom
_atom_sites_solution_primary     direct
_atom_sites_solution_secondary     difmap
_refine_ls_shift/su_max     0.001
_refine_ls_shift/su_mean     0.001
_refine_diff_density_max     0.38
_refine_diff_density_min     -0.49
_refine_ls_extinction_method     none
_refine_ls_extinction_coef     ?
loop_
    _atom_type_symbol
    _atom_type_description
    _atom_type_scat_dispersion_real
    _atom_type_scat_dispersion_imag
    _atom_type_scat_source
    'C' 'C' 0.0033 0.0016
                         'International Tables Vol C Tables 4.2.6.8 and 6.1.1.4'
    'H' 'H' 0.0000 0.0000
                         'International Tables Vol C Tables 4.2.6.8 and 6.1.1.4'
    'N' 'N' 0.0061 0.0033
                         'International Tables Vol C Tables 4.2.6.8 and 6.1.1.4'
    'O' 'O' 0.0106 0.0060
                         'International Tables Vol C Tables 4.2.6.8 and 6.1.1.4'
    'Cl' 'Cl' 0.1484 0.1585
                         'International Tables Vol C Tables 4.2.6.8 and 6.1.1.4'
_computing_data_collection     'APEX2 (Bruker, 2008)'
_computing_cell_refinement     'SAINT (Bruker, 2008)'
_computing_data_reduction     'SAINT (Bruker, 2008)'
_computing_structure_solution     'SHELXS97 (Sheldrick, 2008)'
_computing_structure_refinement     'SHELXL97 (Sheldrick, 2008)'
_computing_molecular_graphics     'X-SEED (Barbour, 2001)'
_computing_publication_material     'publCIF (Westrip, 2009)'
loop_
    _atom_site_type_symbol
    _atom_site_label
    _atom_site_fract_x
    _atom_site_fract_y
    _atom_site_fract_z
    _atom_site_U_iso_or_equiv
    _atom_site_adp_type
    _atom_site_calc_flag
    _atom_site_refinement_flags
    _atom_site_occupancy
    _atom_site_disorder_assembly
    _atom_site_disorder_group
    Cl Cl1 0.53161(4) 0.3168(4) 0.59750(10) 0.0244(3) Uani d . 1 . .
    O O1 0.67086(11) 0.6471(10) 0.8994(2) 0.0243(9) Uani d . 1 . .
    H H1 0.6933 0.7236 0.8694 0.036 Uiso calc R 1 . .
    O O2 0.79657(11) 0.9733(10) 0.8420(2) 0.0232(9) Uani d . 1 . .
    O O3 0.94472(12) 1.3696(12) 0.7043(3) 0.0349(10) Uani d . 1 . .
    H H3 0.9663 1.3279 0.6661 0.052 Uiso calc R 1 . .
    O O4 0.94729(12) 1.0933(13) 0.5106(3) 0.0395(12) Uani d . 1 . .
    H H4 0.9481 0.9332 0.4651 0.059 Uiso calc R 1 . .
    O O5 0.87480(11) 0.7706(11) 0.4244(2) 0.0245(9) Uani d . 1 . .
    H H5 0.8498 0.7191 0.4013 0.037 Uiso calc R 1 . .
    O O1w 0.97110(13) 0.8480(13) 0.8663(4) 0.0542(14) Uani d . 1 . .
    H H11 0.9676 0.9037 0.8040 0.081 Uiso d R 1 . .
    H H12 0.9666 1.0253 0.9042 0.081 Uiso d R 1 . .
    O O2w 0.73755(11) 0.1847(10) 0.9961(2) 0.0239(8) Uani d . 1 . .
    H H21 0.7141 0.2633 0.9700 0.036 Uiso d R 1 . .
    H H22 0.7554 0.1438 0.9482 0.036 Uiso d R 1 . .
    N N1 0.71793(13) 0.8677(12) 0.7419(3) 0.0194(10) Uani d . 1 . .
    N N2 0.75565(13) 0.9864(12) 0.6939(3) 0.0187(9) Uani d . 1 . .
    H H2 0.7545 1.0529 0.6284 0.022 Uiso calc R 1 . .
    C C1 0.63896(16) 0.5781(13) 0.8275(4) 0.0179(11) Uani d . 1 . .
    C C2 0.60017(17) 0.4266(14) 0.8603(4) 0.0209(12) Uani d . 1 . .
    H H2A 0.5965 0.3740 0.9318 0.025 Uiso calc R 1 . .
    C C3 0.56699(17) 0.3513(14) 0.7916(4) 0.0233(12) Uani d . 1 . .
    H H3A 0.5403 0.2508 0.8151 0.028 Uiso calc R 1 . .
    C C4 0.57295(16) 0.4243(13) 0.6865(4) 0.0189(11) Uani d . 1 . .
    C C5 0.61125(16) 0.5725(13) 0.6514(4) 0.0193(11) Uani d . 1 . .
    H H5A 0.6148 0.6213 0.5797 0.023 Uiso calc R 1 . .
    C C6 0.64514(16) 0.6516(14) 0.7219(4) 0.0179(11) Uani d . 1 . .
    C C7 0.68550(15) 0.7976(13) 0.6815(4) 0.0172(11) Uani d . 1 . .
    H H7 0.6880 0.8421 0.6092 0.021 Uiso calc R 1 . .
    C C9 0.79416(16) 1.0018(14) 0.7457(4) 0.0181(11) Uani d . 1 . .
    C C10 0.83308(16) 1.0434(14) 0.6800(4) 0.0183(11) Uani d . 1 . .
    C C11 0.87050(16) 1.1993(15) 0.7207(4) 0.0214(12) Uani d . 1 . .
    H H11A 0.8704 1.2939 0.7890 0.026 Uiso calc R 1 . .
    C C12 0.90791(16) 1.2173(16) 0.6620(4) 0.0266(13) Uani d . 1 . .
    C C13 0.90870(16) 1.0734(15) 0.5623(4) 0.0241(13) Uani d . 1 . .
    C C14 0.87108(16) 0.9157(15) 0.5212(4) 0.0219(12) Uani d . 1 . .
    C C15 0.83293(16) 0.9046(14) 0.5784(4) 0.0189(11) Uani d . 1 . .
    H H15 0.8070 0.8046 0.5496 0.023 Uiso calc R 1 . .
loop_
    _atom_site_aniso_label
    _atom_site_aniso_U_11
    _atom_site_aniso_U_22
    _atom_site_aniso_U_33
    _atom_site_aniso_U_12
    _atom_site_aniso_U_13
    _atom_site_aniso_U_23
    Cl1 0.0204(7) 0.0272(7) 0.0257(7) -0.0018(6) -0.0025(5) -0.0039(6)
    O1 0.026(2) 0.031(2) 0.0151(17) -0.0024(18) -0.0023(15) -0.0001(17)
    O2 0.0211(19) 0.036(2) 0.0122(18) 0.0034(17) -0.0014(14) -0.0031(16)
    O3 0.022(2) 0.049(3) 0.034(2) -0.014(2) -0.0055(17) 0.006(2)
    O4 0.021(2) 0.070(4) 0.028(2) -0.009(2) 0.0042(17) 0.011(2)
    O5 0.0199(18) 0.042(2) 0.0118(17) -0.0017(18) 0.0023(14) -0.0004(17)
    O1w 0.027(2) 0.056(3) 0.079(3) 0.013(2) 0.012(2) 0.017(3)
    O2w 0.0223(18) 0.035(2) 0.0139(17) 0.0042(17) -0.0002(14) -0.0012(17)
    N1 0.015(2) 0.024(2) 0.019(2) 0.0020(18) -0.0001(17) 0.0006(19)
    N2 0.018(2) 0.026(2) 0.0121(19) -0.0012(19) 0.0017(17) -0.0016(19)
    C1 0.023(3) 0.016(3) 0.014(2) 0.002(2) -0.001(2) 0.002(2)
    C2 0.027(3) 0.022(3) 0.013(2) 0.002(2) 0.005(2) 0.000(2)
    C3 0.022(3) 0.023(3) 0.026(3) 0.000(2) 0.009(2) 0.000(2)
    C4 0.017(3) 0.017(3) 0.023(3) 0.001(2) 0.000(2) -0.003(2)
    C5 0.025(3) 0.020(3) 0.013(2) 0.004(2) 0.001(2) 0.000(2)
    C6 0.022(3) 0.018(3) 0.014(2) 0.002(2) 0.002(2) -0.001(2)
    C7 0.024(3) 0.016(3) 0.011(2) 0.005(2) 0.003(2) 0.001(2)
    C9 0.021(3) 0.018(3) 0.015(3) 0.001(2) -0.001(2) 0.002(2)
    C10 0.019(3) 0.023(3) 0.013(2) 0.003(2) -0.003(2) 0.006(2)
    C11 0.022(3) 0.024(3) 0.018(3) 0.001(2) -0.004(2) 0.001(2)
    C12 0.019(3) 0.036(3) 0.025(3) -0.007(2) -0.006(2) 0.013(3)
    C13 0.017(3) 0.035(3) 0.020(3) -0.001(2) 0.000(2) 0.009(2)
    C14 0.024(3) 0.029(3) 0.013(2) 0.000(2) -0.002(2) 0.007(2)
    C15 0.018(3) 0.022(3) 0.017(2) -0.001(2) -0.002(2) 0.002(2)
loop_
    _geom_bond_atom_site_label_1
    _geom_bond_atom_site_label_2
    _geom_bond_site_symmetry_2
    _geom_bond_distance
    _geom_bond_publ_flag
    Cl1 C4 . 1.747(5) ?
    O1 C1 . 1.365(6) ?
    O1 H1 . 0.8400 ?
    O2 C9 . 1.247(6) ?
    O3 C12 . 1.371(6) ?
    O3 H3 . 0.8400 ?
    O4 C13 . 1.361(6) ?
    O4 H4 . 0.8400 ?
    O5 C14 . 1.366(6) ?
    O5 H5 . 0.8400 ?
    O1w H11 . 0.8347 ?
    O1w H12 . 0.8378 ?
    O2w H21 . 0.8421 ?
    O2w H22 . 0.8400 ?
    N1 C7 . 1.283(6) ?
    N1 N2 . 1.386(6) ?
    N2 C9 . 1.350(6) ?
    N2 H2 . 0.8800 ?
    C1 C2 . 1.384(7) ?
    C1 C6 . 1.403(6) ?
    C2 C3 . 1.371(7) ?
    C2 H2A . 0.9500 ?
    C3 C4 . 1.395(7) ?
    C3 H3A . 0.9500 ?
    C4 C5 . 1.376(7) ?
    C5 C6 . 1.403(7) ?
    C5 H5A . 0.9500 ?
    C6 C7 . 1.450(7) ?
    C7 H7 . 0.9500 ?
    C9 C10 . 1.474(7) ?
    C10 C11 . 1.384(7) ?
    C10 C15 . 1.408(7) ?
    C11 C12 . 1.377(7) ?
    C11 H11A . 0.9500 ?
    C12 C13 . 1.395(8) ?
    C13 C14 . 1.394(7) ?
    C14 C15 . 1.385(7) ?
    C15 H15 . 0.9500 ?
loop_
    _geom_angle_atom_site_label_1
    _geom_angle_atom_site_label_2
    _geom_angle_atom_site_label_3
    _geom_angle_site_symmetry_1
    _geom_angle_site_symmetry_3
    _geom_angle
    _geom_angle_publ_flag
    C1 O1 H1 . . 109.5 ?
    C12 O3 H3 . . 109.5 ?
    C13 O4 H4 . . 109.5 ?
    C14 O5 H5 . . 109.5 ?
    H11 O1w H12 . . 110.0 ?
    H21 O2w H22 . . 109.0 ?
    C7 N1 N2 . . 115.9(4) ?
    C9 N2 N1 . . 121.2(4) ?
    C9 N2 H2 . . 119.4 ?
    N1 N2 H2 . . 119.4 ?
    O1 C1 C2 . . 118.6(4) ?
    O1 C1 C6 . . 121.4(4) ?
    C2 C1 C6 . . 120.0(4) ?
    C3 C2 C1 . . 121.2(5) ?
    C3 C2 H2A . . 119.4 ?
    C1 C2 H2A . . 119.4 ?
    C2 C3 C4 . . 119.0(5) ?
    C2 C3 H3A . . 120.5 ?
    C4 C3 H3A . . 120.5 ?
    C5 C4 C3 . . 121.1(5) ?
    C5 C4 Cl1 . . 119.4(4) ?
    C3 C4 Cl1 . . 119.5(4) ?
    C4 C5 C6 . . 119.9(4) ?
    C4 C5 H5A . . 120.0 ?
    C6 C5 H5A . . 120.0 ?
    C1 C6 C5 . . 118.8(5) ?
    C1 C6 C7 . . 122.9(4) ?
    C5 C6 C7 . . 118.3(4) ?
    N1 C7 C6 . . 121.0(4) ?
    N1 C7 H7 . . 119.5 ?
    C6 C7 H7 . . 119.5 ?
    O2 C9 N2 . . 122.2(4) ?
    O2 C9 C10 . . 122.6(4) ?
    N2 C9 C10 . . 115.1(4) ?
    C11 C10 C15 . . 120.3(5) ?
    C11 C10 C9 . . 119.7(4) ?
    C15 C10 C9 . . 119.9(4) ?
    C12 C11 C10 . . 120.0(5) ?
    C12 C11 H11A . . 120.0 ?
    C10 C11 H11A . . 120.0 ?
    O3 C12 C11 . . 119.0(5) ?
    O3 C12 C13 . . 120.5(5) ?
    C11 C12 C13 . . 120.5(5) ?
    O4 C13 C14 . . 123.5(5) ?
    O4 C13 C12 . . 116.8(5) ?
    C14 C13 C12 . . 119.7(5) ?
    O5 C14 C15 . . 123.4(4) ?
    O5 C14 C13 . . 116.2(4) ?
    C15 C14 C13 . . 120.3(5) ?
    C14 C15 C10 . . 119.2(4) ?
    C14 C15 H15 . . 120.4 ?
    C10 C15 H15 . . 120.4 ?
loop_
    _geom_torsion_atom_site_label_1
    _geom_torsion_atom_site_label_2
    _geom_torsion_atom_site_label_3
    _geom_torsion_atom_site_label_4
    _geom_torsion_site_symmetry_1
    _geom_torsion_site_symmetry_2
    _geom_torsion_site_symmetry_3
    _geom_torsion_site_symmetry_4
    _geom_torsion
    _geom_torsion_publ_flag
    C7 N1 N2 C9 . . . . -166.9(5) ?
    O1 C1 C2 C3 . . . . -180.0(5) ?
    C6 C1 C2 C3 . . . . -1.1(8) ?
    C1 C2 C3 C4 . . . . 1.0(8) ?
    C2 C3 C4 C5 . . . . -0.6(8) ?
    C2 C3 C4 Cl1 . . . . 178.0(4) ?
    C3 C4 C5 C6 . . . . 0.2(8) ?
    Cl1 C4 C5 C6 . . . . -178.4(4) ?
    O1 C1 C6 C5 . . . . 179.6(5) ?
    C2 C1 C6 C5 . . . . 0.7(7) ?
    O1 C1 C6 C7 . . . . 1.2(8) ?
    C2 C1 C6 C7 . . . . -177.7(5) ?
    C4 C5 C6 C1 . . . . -0.3(7) ?
    C4 C5 C6 C7 . . . . 178.2(5) ?
    N2 N1 C7 C6 . . . . 176.3(4) ?
    C1 C6 C7 N1 . . . . -0.1(8) ?
    C5 C6 C7 N1 . . . . -178.5(5) ?
    N1 N2 C9 O2 . . . . -13.1(8) ?
    N1 N2 C9 C10 . . . . 165.1(4) ?
    O2 C9 C10 C11 . . . . -27.4(8) ?
    N2 C9 C10 C11 . . . . 154.5(5) ?
    O2 C9 C10 C15 . . . . 148.7(5) ?
    N2 C9 C10 C15 . . . . -29.5(7) ?
    C15 C10 C11 C12 . . . . -0.4(8) ?
    C9 C10 C11 C12 . . . . 175.6(5) ?
    C10 C11 C12 O3 . . . . -179.3(5) ?
    C10 C11 C12 C13 . . . . -1.2(8) ?
    O3 C12 C13 O4 . . . . -0.1(8) ?
    C11 C12 C13 O4 . . . . -178.2(5) ?
    O3 C12 C13 C14 . . . . 179.2(5) ?
    C11 C12 C13 C14 . . . . 1.1(8) ?
    O4 C13 C14 O5 . . . . 1.3(8) ?
    C12 C13 C14 O5 . . . . -178.0(5) ?
    O4 C13 C14 C15 . . . . 179.9(5) ?
    C12 C13 C14 C15 . . . . 0.6(8) ?
    O5 C14 C15 C10 . . . . 176.3(5) ?
    C13 C14 C15 C10 . . . . -2.2(8) ?
    C11 C10 C15 C14 . . . . 2.1(7) ?
    C9 C10 C15 C14 . . . . -173.9(5) ?
loop_
    _geom_hbond_atom_site_label_D
    _geom_hbond_atom_site_label_H
    _geom_hbond_atom_site_label_A
    _geom_hbond_site_symmetry_A
    _geom_hbond_distance_DH
    _geom_hbond_distance_HA
    _geom_hbond_distance_DA
    _geom_hbond_angle_DHA
    _geom_hbond_publ_flag
    O1 H1 N1 . 0.84 1.89 2.631(5) 146 yes
    O3 H3 O1w 2_756 0.84 1.96 2.737(6) 153 yes
    O4 H4 O1w 4_575 0.84 1.80 2.599(7) 158 yes
    O5 H5 O2 4_575 0.84 1.93 2.765(5) 171 yes
    O1w H11 O3 . 0.83 2.28 2.969(6) 140 yes
    O1w H12 O4 4_586 0.84 2.07 2.900(7) 170 yes
    O2w H21 O1 . 0.84 2.15 2.946(5) 157 yes
    O2w H22 O2 1_545 0.84 1.97 2.808(5) 172 yes
    N2 H2 O2w 4_575 0.88 2.03 2.882(5) 162 yes
