# Supplementary material for: N′-(5-Chloro-2-hydroxy­benzyl­idene)-3,4,5-trihydroxy­benzohydrazide dihydrate
Source: Acta Crystallogr Sect E Struct Rep Online. 2009 Mar 28;65(Pt 4):o910. doi: 10.1107/S1600536809010812 (PMC2968776; doi:10.1107/S1600536809010812)
Supplement: Supplementary file 2 [file e-65-0o910-Isup2.hkl]

# 
# h,k,l, Fc-squared, Fo-squared, sigma(Fo-squared) and status flag 
# 
data_I
_shelx_title '  P21/c' 
_shelx_refln_list_code          4 
_shelx_F_calc_maximum      156.61 
_exptl_crystal_F_000       744.00 
_reflns_d_resolution_high  0.8410 
 
loop_ 
 _symmetry_equiv_pos_as_xyz 
 'x, y, z' 
 '-x, y+1/2, -z+1/2' 
 '-x, -y, -z' 
 'x, -y-1/2, z-1/2' 
 
_cell_length_a    30.5627 
_cell_length_b     3.7539 
_cell_length_c    12.8882 
_cell_angle_alpha  90.000 
_cell_angle_beta   90.450 
_cell_angle_gamma  90.000 
 
_shelx_F_squared_multiplier     1.000 
 
loop_ 
 _refln_index_h 
 _refln_index_k 
 _refln_index_l 
 _refln_F_squared_calc 
 _refln_F_squared_meas 
 _refln_F_squared_sigma 
 _refln_observed_status 
   1   0   0      645.74        0.61      0.70 o 
   2   0   0        1.40       -1.32      2.68 o 
   3   0   0      256.91      232.67     13.79 o 
   4   0   0     1831.01     1579.51     78.13 o 
   5   0   0      637.55      529.11     29.36 o 
   6   0   0      706.80      629.75     34.66 o 
   7   0   0        0.96        1.36     13.28 o 
   8   0   0      453.74      459.05     64.34 o 
   9   0   0       70.24      106.14     17.69 o 
  10   0   0     4529.68     3789.13    234.58 o 
  11   0   0      550.18      469.27     39.43 o 
  12   0   0     4880.17     4099.36    252.84 o 
  13   0   0     1420.18     1379.74     91.18 o 
  14   0   0     3414.66     2982.34    187.00 o 
  15   0   0     3841.69     3365.85    210.39 o 
  16   0   0      151.20      191.30     36.27 o 
  17   0   0      158.25      202.16     38.72 o 
  18   0   0     1006.70      766.74     76.74 o 
  19   0   0     1719.02     1685.98    149.37 o 
  20   0   0      514.17      546.25     64.64 o 
  21   0   0      119.71      144.88     40.89 o 
  22   0   0      208.58      228.73     47.08 o 
  23   0   0     1353.13     1464.23    134.58 o 
  24   0   0      665.05      810.13    108.63 o 
  25   0   0      767.35      855.36     57.87 o 
  26   0   0     1364.41     1428.21     85.60 o 
  27   0   0     9590.88     9492.98    495.17 o 
  28   0   0       17.81      211.56     34.55 o 
  29   0   0     1562.15     1630.61    118.11 o 
  30   0   0     1659.96     1641.17    215.84 o 
  31   0   0        0.21        8.94     42.35 o 
  32   0   0      440.48      497.59     85.25 o 
  33   0   0        0.22       37.28     45.20 o 
  34   0   0      554.74      703.20    185.76 o 
  35   0   0        0.18      -37.98     59.04 o 
  36   0   0      172.44      185.34     55.48 o 
   1   1   0      804.36      814.35     30.39 o 
   2   1   0      817.75      788.32     31.59 o 
   3   1   0     4997.57     4857.17    169.94 o 
   4   1   0     4358.64     4032.75    131.99 o 
   5   1   0    24525.41    21197.92    809.75 o 
   6   1   0     1890.55     1669.12     72.06 o 
   7   1   0      182.25      208.38     17.93 o 
   8   1   0     1134.52      963.17     42.32 o 
   9   1   0      116.08       83.33     15.78 o 
  10   1   0     6194.60     5511.01    213.24 o 
  11   1   0      648.36      715.78     52.95 o 
  12   1   0      640.39      655.13     33.03 o 
  13   1   0      201.12      229.80     21.20 o 
  14   1   0      647.21      662.85     36.69 o 
  15   1   0        0.84        8.32     20.84 o 
  16   1   0       51.32       25.84     23.09 o 
  17   1   0      172.61      187.27     22.33 o 
  18   1   0      257.58      306.76     28.78 o 
  19   1   0      950.67      915.15     50.25 o 
  20   1   0      468.55      592.41     39.92 o 
  21   1   0        2.83        3.28     23.60 o 
  22   1   0     1285.01     1301.53     66.28 o 
  23   1   0        0.36       49.16     25.06 o 
  24   1   0     5039.43     4803.26    214.83 o 
  25   1   0      114.58      206.98     30.29 o 
  26   1   0      167.61      236.49     31.61 o 
  27   1   0       38.65       64.03     24.87 o 
  28   1   0      705.84      794.17     61.62 o 
  29   1   0      697.46      756.88     55.78 o 
  30   1   0        0.33       26.25     26.94 o 
  31   1   0        2.95      -16.56     26.47 o 
  32   1   0      209.14      227.42     33.59 o 
  33   1   0       12.11       12.06     36.83 o 
  34   1   0      364.65      432.47     50.96 o 
  35   1   0      240.79      269.28     57.98 o 
   0   2   0       68.63       41.33     20.74 o 
   1   2   0      249.31      263.70     19.00 o 
   2   2   0     1275.98     1277.46     42.94 o 
   3   2   0       41.62      107.02     16.95 o 
   4   2   0       17.97       41.82     19.94 o 
   5   2   0     7412.57     6637.90    217.53 o 
   6   2   0      400.59      422.00     35.90 o 
   7   2   0     1270.42     1064.52     43.35 o 
   8   2   0      258.12      320.55     21.91 o 
   9   2   0      620.15      712.59     36.37 o 
  10   2   0      415.96      489.87     30.22 o 
  11   2   0       23.70       56.99     20.82 o 
  12   2   0      454.48      526.19     32.27 o 
  13   2   0       16.25        4.76     19.57 o 
  14   2   0      605.80      636.51     36.44 o 
  15   2   0      640.91      659.92     37.90 o 
  16   2   0       59.02       32.30     32.39 o 
  17   2   0      179.39      198.71     25.64 o 
  18   2   0      378.30      389.36     33.96 o 
  19   2   0       10.09       30.25     25.30 o 
  20   2   0     1278.47     1159.16     61.29 o 
  21   2   0        2.34       25.69     31.39 o 
  22   2   0      463.63      432.96     45.62 o 
  23   2   0      168.34      117.73     43.07 o 
  24   2   0      104.97      135.76     33.96 o 
  25   2   0      273.68      269.87     37.48 o 
  26   2   0      297.91      332.05     39.71 o 
  27   2   0       95.84       92.98     39.20 o 
  28   2   0        1.21       11.30     33.01 o 
  29   2   0      479.58      447.40     45.30 o 
  30   2   0       10.08       19.96     35.21 o 
  31   2   0       17.72       23.13     39.66 o 
  32   2   0      873.23      812.01    162.08 o 
   1   3   0      211.57      255.43     22.46 o 
   2   3   0       51.23      101.49     21.65 o 
   3   3   0      219.06      220.17     22.80 o 
   4   3   0       17.02       91.79     28.01 o 
   5   3   0      202.28      249.21     25.18 o 
   6   3   0        8.77       31.57     20.99 o 
   7   3   0        0.57       -5.42     20.56 o 
   8   3   0      199.81      279.34     32.92 o 
   9   3   0      924.50      791.53     44.63 o 
  10   3   0      402.46      451.02     39.55 o 
  11   3   0      356.96      350.94     30.95 o 
  12   3   0       90.70      102.09     24.84 o 
  13   3   0        0.22       -9.94     23.04 o 
  14   3   0       17.49       14.78     23.74 o 
  15   3   0       70.98       99.47     25.91 o 
  16   3   0      159.54      184.52     27.48 o 
  17   3   0        5.80       36.70     24.46 o 
  18   3   0       73.24       42.60     25.55 o 
  19   3   0       36.90       25.39     25.64 o 
  20   3   0        0.01      -39.30     26.46 o 
  21   3   0      108.15      113.04     29.95 o 
  22   3   0        0.09        4.94     36.49 o 
  23   3   0      110.89      127.68     41.48 o 
  24   3   0        8.61       -3.45     37.42 o 
  25   3   0        1.96      -55.47     36.98 o 
  26   3   0        5.90      -23.71     39.02 o 
   0   4   0      159.63      241.96     60.83 o 
   1   4   0      130.22      209.87     43.53 o 
   2   4   0      171.22      250.61     27.45 o 
   3   4   0      335.01      381.67     46.34 o 
   4   4   0       38.75      109.53     26.31 o 
   5   4   0       11.33       -0.61     31.29 o 
   6   4   0        8.33       13.88     24.70 o 
   7   4   0       41.01        1.99     27.48 o 
   8   4   0       30.17       75.81     29.40 o 
   9   4   0      133.79      119.70     39.33 o 
  10   4   0      174.14      175.02     41.92 o 
  11   4   0       22.08       24.12     51.63 o 
  12   4   0        7.05        3.72     37.34 o 
  13   4   0       28.76       24.52     38.48 o 
  14   4   0       41.16       29.06     38.36 o 
  15   4   0       31.63       44.85     39.34 o 
  16   4   0       48.17       79.66     40.79 o 
 -35   1   1        0.85      -67.47     48.34 o 
 -34   1   1       74.47      131.80     53.40 o 
 -33   1   1       31.14       46.61     44.09 o 
 -32   1   1       34.79       82.60     42.47 o 
 -31   1   1      107.17      105.76     42.04 o 
 -30   1   1      641.82      805.86     66.42 o 
 -29   1   1       15.40       25.70     28.24 o 
 -28   1   1      318.14      388.95     46.87 o 
 -27   1   1      275.35      373.37     35.95 o 
 -26   1   1     1109.00     1034.50     56.88 o 
 -25   1   1      339.37      443.42     37.03 o 
 -24   1   1     1879.02     1813.52     87.96 o 
 -23   1   1     1081.03     1057.38     56.83 o 
 -22   1   1     1237.49     1169.23     60.71 o 
 -21   1   1       14.26       25.82     23.20 o 
 -20   1   1      160.40      161.55     25.99 o 
 -19   1   1       16.47       22.37     20.84 o 
 -18   1   1     1119.95     1095.64     55.86 o 
 -17   1   1      330.10      434.85     31.46 o 
 -16   1   1        4.73        9.82     19.07 o 
 -15   1   1      847.49      856.05     40.23 o 
 -14   1   1      437.09      578.53     30.80 o 
 -13   1   1       98.68      170.94     22.16 o 
 -12   1   1      168.02      296.34     25.30 o 
 -11   1   1     2828.28     2576.95    116.56 o 
 -10   1   1      501.49      521.35     32.07 o 
  -9   1   1       64.58      136.44     19.35 o 
  -8   1   1      231.45      180.79     20.18 o 
  -7   1   1       93.89       84.76     17.92 o 
  -6   1   1        0.09       29.19     16.53 o 
  -5   1   1     1736.77     1493.78     55.93 o 
  -4   1   1     2690.64     2522.41     91.37 o 
  -3   1   1    14853.23    13564.08    520.65 o 
  -2   1   1    18248.68    15690.45    602.79 o 
  -1   1   1        3.21       41.23     15.15 o 
   0   1   1     2120.21     1997.96     73.02 o 
   1   1   1     8836.07     8604.51    305.48 o 
   2   1   1    10174.87    10289.37    403.69 o 
   3   1   1    13087.59    11923.59    455.75 o 
   4   1   1     6821.95     6545.96    232.08 o 
   5   1   1      395.04      483.12     39.39 o 
   6   1   1       24.69       20.12     12.05 o 
   7   1   1      149.38      212.98     17.23 o 
   8   1   1       33.80       13.61     12.79 o 
   9   1   1      406.62      518.12     30.56 o 
  10   1   1       66.47      134.33     18.77 o 
  11   1   1        6.84        5.34     14.73 o 
  12   1   1     2870.88     2711.71    121.41 o 
  13   1   1      301.02      415.42     30.14 o 
  14   1   1      340.77      364.59     28.77 o 
  15   1   1       71.78       88.38     21.35 o 
  16   1   1     1129.44     1007.12     52.26 o 
  17   1   1      259.76      322.36     39.41 o 
  18   1   1      235.19      251.94     25.67 o 
  19   1   1      590.33      681.01     34.24 o 
  20   1   1       13.40       27.92     19.68 o 
  21   1   1       52.43       24.24     20.26 o 
  22   1   1      334.38      363.11     28.00 o 
  23   1   1      333.65      413.45     29.71 o 
  24   1   1      170.99      216.21     28.14 o 
  25   1   1     2092.59     2058.22     88.90 o 
  26   1   1      475.92      614.02     40.20 o 
  27   1   1        0.57        7.88     24.63 o 
  28   1   1     2648.22     2627.87    110.93 o 
  29   1   1      135.11      261.30     31.53 o 
  30   1   1      384.27      344.79     36.73 o 
  31   1   1        1.32       31.28     37.52 o 
  32   1   1       44.55       12.22     27.23 o 
  33   1   1       45.74       39.09     29.27 o 
  34   1   1      305.96      352.63     38.77 o 
  35   1   1        0.55      -31.11     49.67 o 
 -32   2   1      869.35      782.45    109.51 o 
 -31   2   1      129.95      166.81     40.13 o 
 -30   2   1       82.79      141.27     45.25 o 
 -29   2   1       81.97      116.35     42.68 o 
 -28   2   1      461.42      522.92     66.77 o 
 -27   2   1      336.91      391.55     48.95 o 
 -26   2   1      102.72       86.36     38.83 o 
 -25   2   1       48.66       50.38     36.17 o 
 -24   2   1        3.58        7.72     42.47 o 
 -23   2   1      735.48      698.54     57.73 o 
 -22   2   1       63.98      123.88     32.87 o 
 -21   2   1      118.10      106.59     28.74 o 
 -20   2   1      128.54      151.61     29.15 o 
 -19   2   1      524.77      603.31     42.76 o 
 -18   2   1       31.16       49.89     26.09 o 
 -17   2   1      366.48      377.89     34.46 o 
 -16   2   1       34.40      -33.16     23.70 o 
 -15   2   1       12.14       16.79     23.53 o 
 -14   2   1      692.72      680.38     43.59 o 
 -13   2   1       40.61       53.39     22.97 o 
 -12   2   1      767.99      726.34     43.84 o 
 -11   2   1      453.83      538.78     36.70 o 
 -10   2   1       72.96       54.38     21.54 o 
  -9   2   1      222.61      278.38     32.65 o 
  -8   2   1     4399.43     3942.79    143.22 o 
  -7   2   1     3727.78     3775.90    136.10 o 
  -6   2   1     6146.98     6091.10    218.06 o 
  -5   2   1       16.41      129.74     26.94 o 
  -4   2   1     1771.27     1574.97     67.50 o 
  -3   2   1     1095.09     1020.53     40.00 o 
  -2   2   1      271.20      342.15     18.80 o 
  -1   2   1      478.25      487.93     25.47 o 
   0   2   1     1602.20     1445.12     56.00 o 
   1   2   1     1074.68     1109.85     44.87 o 
   2   2   1     2076.04     1794.40     69.75 o 
   3   2   1       68.58      166.71     22.22 o 
   4   2   1     4863.14     4539.52    164.06 o 
   5   2   1      155.41      313.18     27.38 o 
   6   2   1      908.56      844.22     36.61 o 
   7   2   1       96.56      207.05     18.81 o 
   8   2   1      260.69      318.87     24.29 o 
   9   2   1     2476.22     2302.97     86.25 o 
  10   2   1       99.59      105.58     22.10 o 
  11   2   1       22.94       33.73     15.16 o 
  12   2   1      102.90       94.17     17.51 o 
  13   2   1      189.24      192.89     20.12 o 
  14   2   1      342.94      403.78     25.97 o 
  15   2   1      140.47      170.51     21.00 o 
  16   2   1      157.20      173.73     27.44 o 
  17   2   1        0.87      -11.70     19.01 o 
  18   2   1       31.70       22.52     20.44 o 
  19   2   1       32.21       58.09     24.91 o 
  20   2   1     1364.07     1265.22     60.10 o 
  21   2   1     1641.63     1391.89     64.39 o 
  22   2   1      675.87      686.81     43.08 o 
  23   2   1      148.25      164.99     29.02 o 
  24   2   1      358.63      347.50     38.51 o 
  25   2   1       19.38        1.88     25.36 o 
  26   2   1       29.60       30.48     26.35 o 
  27   2   1       18.92      -19.04     28.61 o 
  28   2   1        3.97        0.13     38.18 o 
  29   2   1       39.66       50.66     39.40 o 
  30   2   1       17.35      -47.68     37.59 o 
  31   2   1     1055.06      839.14    126.86 o 
  32   2   1      136.37      129.64     43.88 o 
 -26   3   1       95.48       60.63     41.93 o 
 -25   3   1       66.08       57.70     40.82 o 
 -24   3   1      146.95      173.53     35.69 o 
 -23   3   1      532.38      480.56     42.26 o 
 -22   3   1      275.40      330.05     58.00 o 
 -21   3   1      212.88      300.07     35.45 o 
 -20   3   1      351.37      439.88     60.67 o 
 -19   3   1      486.04      470.11     50.78 o 
 -18   3   1      235.70      267.75     32.93 o 
 -17   3   1      228.62      206.88     31.62 o 
 -16   3   1      233.86      257.37     32.76 o 
 -15   3   1      102.26      135.01     28.97 o 
 -14   3   1       33.10       37.26     26.25 o 
 -13   3   1      129.03      120.03     29.11 o 
 -12   3   1       32.06       81.12     27.06 o 
 -11   3   1      774.67      792.92     50.12 o 
 -10   3   1      184.09      336.15     35.10 o 
  -9   3   1      527.16      862.42    113.30 o 
  -8   3   1     2355.23     1922.13     92.58 o 
  -7   3   1      406.33      477.47     54.74 o 
  -6   3   1      312.42      477.28     36.93 o 
  -5   3   1      340.14      509.17    117.84 o 
  -4   3   1     3187.70     2655.85    102.28 o 
  -3   3   1      202.46      959.61     99.24 o 
  -2   3   1      473.67      592.33     27.95 o 
  -1   3   1     1029.06      942.33     36.31 o 
   0   3   1      255.22      397.43     37.65 o 
   1   3   1       35.85       46.19     19.35 o 
   2   3   1      176.52      181.01     22.15 o 
   3   3   1      103.19      158.50     23.64 o 
   4   3   1        0.86       12.53     19.66 o 
   5   3   1       75.17       75.24     21.24 o 
   6   3   1       46.84      119.30     26.17 o 
   7   3   1      371.71      450.10     27.60 o 
   8   3   1      321.57      383.20     39.38 o 
   9   3   1        0.48      100.11     28.54 o 
  10   3   1      670.45      628.80     35.65 o 
  11   3   1      118.81      133.32     33.25 o 
  12   3   1      135.03      104.39     22.23 o 
  13   3   1       81.73      154.19     27.58 o 
  14   3   1     1116.04      903.34     42.56 o 
  15   3   1       49.16       89.54     25.14 o 
  16   3   1      561.51      522.67     36.76 o 
  17   3   1      250.44      327.26     64.52 o 
  18   3   1      457.96      429.23     42.05 o 
  19   3   1        8.15       34.55     35.95 o 
  20   3   1       81.87       53.99     37.49 o 
  21   3   1      164.52      141.10     40.28 o 
  22   3   1       61.58       53.08     38.61 o 
  23   3   1      154.62      155.55     41.95 o 
  24   3   1       17.95       -8.32     40.09 o 
  25   3   1       62.26       77.68     42.50 o 
  26   3   1      669.49      548.49     58.62 o 
 -15   4   1       67.00       89.92     41.14 o 
 -14   4   1      489.50      531.15     78.81 o 
 -13   4   1      950.43      871.06     56.76 o 
 -12   4   1      511.41      533.14     48.17 o 
 -11   4   1      532.42      450.92     38.25 o 
 -10   4   1      335.97      320.75     34.49 o 
  -9   4   1        1.73      141.34     31.83 o 
  -8   4   1      235.74      167.04     30.10 o 
  -7   4   1       22.96       -5.06     29.33 o 
  -6   4   1        1.88      -18.46     26.19 o 
  -5   4   1       95.75       94.20     31.08 o 
  -4   4   1       31.82      -41.81     27.88 o 
  -3   4   1       24.58       -7.03     31.52 o 
  -2   4   1        2.66        0.71     25.08 o 
  -1   4   1        1.20       24.16     24.65 o 
   0   4   1       51.26      118.55     35.89 o 
   1   4   1      424.31      482.26     33.06 o 
   2   4   1      288.32      406.85     31.49 o 
   3   4   1        4.65      134.02     24.47 o 
   4   4   1      165.05      222.02     29.16 o 
   5   4   1      405.67      436.86     41.33 o 
   6   4   1      377.83      527.45     52.77 o 
   7   4   1      138.40      195.28     36.51 o 
   8   4   1       43.49       85.40     37.34 o 
   9   4   1      167.04      136.18     39.30 o 
  10   4   1      135.95       62.93     36.85 o 
  11   4   1       10.45       20.73     36.61 o 
  12   4   1       22.58       35.55     37.17 o 
  13   4   1        0.11       28.61     36.91 o 
  14   4   1       34.45      101.51     41.02 o 
  15   4   1        2.37       54.79     39.92 o 
 -36   0   2       64.38      172.75    115.13 o 
 -35   0   2      115.39      222.76    110.50 o 
 -34   0   2      447.16      439.32     62.59 o 
 -33   0   2      303.79      372.09     57.80 o 
 -32   0   2       22.77       54.75     45.23 o 
 -31   0   2      346.33      474.77    123.38 o 
 -30   0   2       21.06      -43.55     41.66 o 
 -29   0   2      762.58      855.43    229.81 o 
 -28   0   2      188.80      254.97     47.95 o 
 -27   0   2      966.41     1114.66    112.77 o 
 -26   0   2      919.77     1023.93    117.96 o 
 -25   0   2      278.59      320.42     47.41 o 
 -24   0   2     3145.33     3197.99    208.94 o 
 -23   0   2      856.68      866.73     58.87 o 
 -22   0   2      247.90      284.50     36.70 o 
 -21   0   2       83.36       95.54     35.74 o 
 -20   0   2     1279.42     1254.17     74.07 o 
 -19   0   2      645.21      642.03     69.73 o 
 -18   0   2        9.78       16.02     23.90 o 
 -17   0   2      430.94      464.52     46.66 o 
 -16   0   2     1763.09     1701.20     93.99 o 
 -15   0   2     4044.41     4018.35    209.25 o 
 -14   0   2    11558.57    11948.70    611.60 o 
 -13   0   2     1100.76     1211.15     68.69 o 
 -12   0   2     4924.99     4816.32    249.04 o 
 -11   0   2      632.92      669.22     48.31 o 
 -10   0   2    10004.71     9702.45    497.66 o 
  -9   0   2     1202.72     1078.38     61.05 o 
  -8   0   2     7089.48     6456.05    332.53 o 
  -7   0   2        5.77      -14.38     14.59 o 
  -6   0   2     6857.09     6733.08    293.44 o 
  -5   0   2    18306.07    16707.53    724.90 o 
  -4   0   2     2301.37     2229.08    112.34 o 
  -3   0   2     5983.56     6079.47    299.07 o 
  -2   0   2      221.84      269.28     23.66 o 
  -1   0   2      341.54      379.33     54.30 o 
   0   0   2     5935.79     5753.34    283.35 o 
   1   0   2     5864.99     5631.60    245.90 o 
   2   0   2     5328.27     5255.60    270.03 o 
   3   0   2      122.96      234.88     25.98 o 
   4   0   2      459.90      493.15     36.57 o 
   5   0   2      221.30      312.67     29.35 o 
   6   0   2     5528.44     5698.32    349.71 o 
   7   0   2      728.07      795.93     55.99 o 
   8   0   2        0.43       -4.61     19.21 o 
   9   0   2       62.19       67.25     17.54 o 
  10   0   2    20772.09    20379.05    998.57 o 
  11   0   2      821.82      873.47     49.61 o 
  12   0   2     2323.19     2014.85    103.75 o 
  13   0   2     3453.13     3643.25    183.10 o 
  14   0   2      475.66      513.75     46.02 o 
  15   0   2     1271.36     1231.09     77.30 o 
  16   0   2     2572.32     2475.40    126.91 o 
  17   0   2      104.62      149.29     21.57 o 
  18   0   2       84.31       83.26     19.93 o 
  19   0   2       16.66       65.45     19.94 o 
  20   0   2        1.36       -4.26     18.81 o 
  21   0   2      453.97      458.50     35.57 o 
  22   0   2     2799.58     2440.39    126.02 o 
  23   0   2       95.07      116.41     24.38 o 
  24   0   2     6339.89     5840.39    292.81 o 
  25   0   2     2153.96     2175.24    142.62 o 
  26   0   2     2980.62     2953.05    189.37 o 
  27   0   2      715.37      770.37     61.89 o 
  28   0   2     1825.84     1729.33    160.22 o 
  29   0   2      556.93      641.37     83.04 o 
  30   0   2      188.64      198.94     49.41 o 
  31   0   2      210.16      339.40     55.00 o 
  32   0   2      120.89      193.09     48.70 o 
  33   0   2        5.14      -26.21     70.39 o 
  34   0   2        0.10       27.02     45.23 o 
  35   0   2      114.15      154.93     52.33 o 
 -35   1   2      108.72       40.40     41.97 o 
 -34   1   2      159.59      166.37     45.05 o 
 -33   1   2       43.37       18.98     45.75 o 
 -32   1   2      549.00      640.56     80.02 o 
 -31   1   2      124.22      153.23     42.80 o 
 -30   1   2      910.42      992.58     97.44 o 
 -29   1   2      105.75      193.23     42.06 o 
 -28   1   2       24.26       14.29     38.05 o 
 -27   1   2      433.92      499.98     50.97 o 
 -26   1   2       78.25       62.59     26.33 o 
 -25   1   2     1077.70     1006.98     55.68 o 
 -24   1   2      282.17      312.27     31.74 o 
 -23   1   2      100.48      139.73     25.87 o 
 -22   1   2       34.18       57.78     26.67 o 
 -21   1   2      451.24      551.89     37.70 o 
 -20   1   2       42.04       25.80     20.95 o 
 -19   1   2      219.23      255.61     26.04 o 
 -18   1   2     1952.63     1762.52     83.53 o 
 -17   1   2        7.68       16.29     16.38 o 
 -16   1   2     1069.84     1043.24     46.62 o 
 -15   1   2     2291.76     2057.18     95.31 o 
 -14   1   2      751.82      727.45     40.94 o 
 -13   1   2      223.53      214.04     32.77 o 
 -12   1   2      528.11      555.07     43.91 o 
 -11   1   2      200.36      269.85     21.77 o 
 -10   1   2     9593.14     8610.36    331.60 o 
  -9   1   2     3349.78     3319.46    129.62 o 
  -8   1   2        8.61       10.42     13.29 o 
  -7   1   2      188.01      232.76     33.71 o 
  -6   1   2     1327.12     1260.34     48.51 o 
  -5   1   2       65.36       56.17     12.57 o 
  -4   1   2     3493.19     3338.48    148.51 o 
  -3   1   2     9333.25     8840.49    339.95 o 
  -2   1   2        0.18        9.74     14.12 o 
  -1   1   2     2397.44     2332.02     77.78 o 
   0   1   2    10432.39     9978.40    446.46 o 
   1   1   2      157.36      246.23     18.62 o 
   2   1   2    20591.13    19849.10    778.47 o 
   3   1   2     1705.58     1716.88     70.55 o 
   4   1   2      750.01      796.71     37.24 o 
   5   1   2    10667.22    10658.00    461.20 o 
   6   1   2       48.21       38.12     17.34 o 
   7   1   2      905.49      885.51     38.87 o 
   8   1   2      114.77      110.54     14.83 o 
   9   1   2      389.15      436.95     22.60 o 
  10   1   2     1315.28     1430.90     60.62 o 
  11   1   2       13.86        5.76     16.33 o 
  12   1   2     2402.59     2234.90     91.71 o 
  13   1   2      683.43      737.37     36.47 o 
  14   1   2     1161.52     1139.02     56.92 o 
  15   1   2      130.57      112.59     25.84 o 
  16   1   2     1685.69     1624.76     77.35 o 
  17   1   2     1108.78     1082.71     49.52 o 
  18   1   2      459.76      489.91     32.51 o 
  19   1   2     1757.04     1676.71     73.23 o 
  20   1   2     3138.62     3056.66    113.12 o 
  21   1   2      490.42      643.50     45.18 o 
  22   1   2      129.11      159.41     23.10 o 
  23   1   2      107.92      139.30     23.86 o 
  24   1   2      569.84      647.25     37.92 o 
  25   1   2      192.45      252.17     26.84 o 
  26   1   2        4.40      -10.98     22.17 o 
  27   1   2       46.80       41.09     24.30 o 
  28   1   2       41.78       38.99     26.35 o 
  29   1   2     1858.47     1837.28     92.26 o 
  30   1   2      223.35      273.23     33.92 o 
  31   1   2        0.57        7.09     27.91 o 
  32   1   2      246.23      350.62     37.79 o 
  33   1   2      234.41      332.60     36.96 o 
  34   1   2      840.71      954.72     75.35 o 
  35   1   2      308.14      231.76     45.74 o 
 -32   2   2       57.89       15.21     43.12 o 
 -31   2   2       48.88       88.64     44.48 o 
 -30   2   2       10.73      -11.20     41.14 o 
 -29   2   2       46.27       87.05     41.79 o 
 -28   2   2        4.88      -13.31     39.08 o 
 -27   2   2      104.76      110.63     41.05 o 
 -26   2   2       60.15      105.81     39.78 o 
 -25   2   2      296.55      317.32     45.67 o 
 -24   2   2        7.10       11.01     36.19 o 
 -23   2   2      290.18      368.35     37.11 o 
 -22   2   2     1728.97     1445.65     74.61 o 
 -21   2   2        0.30       24.21     27.87 o 
 -20   2   2      424.74      458.02     39.04 o 
 -19   2   2     1963.23     1875.51     90.91 o 
 -18   2   2        2.12        2.12     25.92 o 
 -17   2   2       11.32        2.10     25.90 o 
 -16   2   2      166.73      185.73     29.05 o 
 -15   2   2        5.99       -5.93     24.03 o 
 -14   2   2       38.98        9.25     23.92 o 
 -13   2   2        1.26       -2.46     22.50 o 
 -12   2   2      107.92      131.19     25.13 o 
 -11   2   2      520.77      650.36     41.57 o 
 -10   2   2      561.36      543.89     35.54 o 
  -9   2   2       43.64       85.00     15.79 o 
  -8   2   2     2616.29     2322.62     87.13 o 
  -7   2   2     1346.18     1429.21     56.05 o 
  -6   2   2      104.48      176.00     22.13 o 
  -5   2   2      112.20      246.84     33.36 o 
  -4   2   2     1353.88     1299.23     47.88 o 
  -3   2   2      713.72      732.98     32.55 o 
  -2   2   2      142.64      203.29     18.25 o 
  -1   2   2      208.44      274.62     18.02 o 
   0   2   2      697.97      614.08     28.57 o 
   1   2   2      564.26      564.31     30.56 o 
   2   2   2     2605.91     2409.93     99.40 o 
   3   2   2      292.43      497.46     29.99 o 
   4   2   2      482.47      566.63     31.71 o 
   5   2   2     1920.56     1776.04     67.55 o 
   6   2   2       62.95      172.78     38.38 o 
   7   2   2      443.03      412.84     24.34 o 
   8   2   2      877.22      915.04     38.87 o 
   9   2   2       46.15       99.50     19.90 o 
  10   2   2      719.23      667.62     32.29 o 
  11   2   2     2317.13     2057.80     78.30 o 
  12   2   2       61.59      110.69     31.41 o 
  13   2   2       41.90       61.69     18.24 o 
  14   2   2      320.47      385.21     26.10 o 
  15   2   2     1110.85     1037.04     44.63 o 
  16   2   2      164.65      195.46     25.46 o 
  17   2   2       20.52       19.90     22.37 o 
  18   2   2      148.71      162.86     25.71 o 
  19   2   2      312.47      293.90     29.31 o 
  20   2   2      556.59      603.44     56.87 o 
  21   2   2      262.85      253.42     27.01 o 
  22   2   2       99.29       95.28     23.01 o 
  23   2   2        0.47       17.43     29.34 o 
  24   2   2      284.23      264.11     36.49 o 
  25   2   2      101.04       66.71     32.19 o 
  26   2   2      195.41      188.01     35.91 o 
  27   2   2      111.66      165.56     30.56 o 
  28   2   2      340.03      389.00     40.82 o 
  29   2   2       16.85        0.45     30.23 o 
  30   2   2      329.79      313.38     49.59 o 
  31   2   2      104.95       61.33     42.65 o 
  32   2   2       95.64       68.22     51.29 o 
 -26   3   2        0.11      -30.62     31.04 o 
 -25   3   2       35.05       30.30     31.35 o 
 -24   3   2       75.19       58.07     34.24 o 
 -23   3   2        6.65       24.15     30.35 o 
 -22   3   2       48.45       93.87     31.32 o 
 -21   3   2        0.00       20.94     28.91 o 
 -20   3   2       93.03       79.50     30.52 o 
 -19   3   2       15.47      -36.58     27.23 o 
 -18   3   2        2.24       20.10     27.94 o 
 -17   3   2      209.34      231.06     34.12 o 
 -16   3   2       64.07       68.45     31.76 o 
 -15   3   2      110.63      114.73     29.27 o 
 -14   3   2      317.73      337.06     52.57 o 
 -13   3   2      514.73      460.14     39.18 o 
 -12   3   2      259.31      318.51     34.05 o 
 -11   3   2      272.76      315.87     34.03 o 
 -10   3   2      155.92      187.93     32.47 o 
  -9   3   2      228.41      263.68     32.55 o 
  -8   3   2      926.46      954.25     48.66 o 
  -7   3   2      665.28      813.32     35.54 o 
  -6   3   2      218.38      376.89     25.30 o 
  -5   3   2        1.97       58.84     22.05 o 
  -4   3   2      661.94      619.05     31.02 o 
  -3   3   2      335.65      424.13     23.99 o 
  -2   3   2       15.14       29.10     16.29 o 
  -1   3   2       64.78       82.64     17.23 o 
   0   3   2       57.82       70.00     19.33 o 
   1   3   2       16.62       18.03     19.91 o 
   2   3   2      144.09      155.79     22.45 o 
   3   3   2      218.86      241.34     24.95 o 
   4   3   2       32.90       49.93     21.04 o 
   5   3   2        8.54       -4.48     20.72 o 
   6   3   2        0.09      -31.29     20.86 o 
   7   3   2       10.72        7.63     16.28 o 
   8   3   2       89.81       91.28     19.57 o 
   9   3   2       17.99       20.92     19.03 o 
  10   3   2        0.07       -7.27     19.47 o 
  11   3   2      118.74       93.63     23.52 o 
  12   3   2        9.20       19.11     28.00 o 
  13   3   2       10.04       30.81     28.68 o 
  14   3   2      363.66      369.90     41.67 o 
  15   3   2      462.09      412.53     53.48 o 
  16   3   2       44.07       -1.15     29.34 o 
  17   3   2       31.27       42.54     31.28 o 
  18   3   2      106.03       72.26     32.30 o 
  19   3   2      700.72      605.33     48.81 o 
  20   3   2      118.05       90.09     33.60 o 
  21   3   2        0.61       -8.43     31.82 o 
  22   3   2        0.00      -18.92     31.95 o 
  23   3   2      482.39      395.40     43.66 o 
  24   3   2        4.41      -10.35     33.06 o 
  25   3   2       73.10       70.76     41.25 o 
  26   3   2       61.26       61.14     42.30 o 
 -15   4   2       32.82       81.43     31.65 o 
 -14   4   2       31.61       43.54     29.39 o 
 -13   4   2      356.17      301.91     37.02 o 
 -12   4   2       23.61      150.99     32.62 o 
 -11   4   2      164.94      179.86     34.51 o 
 -10   4   2      176.37      115.39     31.72 o 
  -9   4   2       27.43       36.49     30.24 o 
  -8   4   2        2.01       43.65     30.78 o 
  -7   4   2       55.41       56.84     30.37 o 
  -6   4   2       21.04       30.43     27.56 o 
  -5   4   2       19.67       40.47     28.38 o 
  -4   4   2      102.49      107.13     35.07 o 
  -3   4   2      229.26      282.02     48.17 o 
  -2   4   2      241.98      233.25     52.54 o 
  -1   4   2      105.71      151.02     32.26 o 
   0   4   2       12.84       38.36     22.54 o 
   1   4   2       54.21       67.39     23.43 o 
   2   4   2        0.03        2.74     22.44 o 
   3   4   2      106.71      129.86     25.67 o 
   4   4   2        8.34       46.04     23.80 o 
   5   4   2        6.81       -8.85     24.98 o 
   6   4   2       16.63      -16.66     27.93 o 
   7   4   2       46.89       33.11     29.62 o 
   8   4   2        0.50      -33.27     37.40 o 
   9   4   2       30.26       -3.95     29.33 o 
  10   4   2        3.83      -16.32     30.04 o 
  11   4   2        0.41       39.47     31.38 o 
  12   4   2        3.11      -45.75     30.50 o 
  13   4   2       10.79       38.73     33.00 o 
  14   4   2      366.21      306.85     40.64 o 
  15   4   2       60.01       96.38     40.30 o 
 -34   1   3      199.62      266.54     68.45 o 
 -33   1   3       38.52       45.05     39.35 o 
 -32   1   3       15.26       12.33     38.57 o 
 -31   1   3       67.71       78.10     38.62 o 
 -30   1   3      111.30      101.75     38.48 o 
 -29   1   3        2.45      -14.16     39.79 o 
 -28   1   3        1.43      -10.12     35.75 o 
 -27   1   3     1006.13     1065.85    126.35 o 
 -26   1   3      235.10      319.36     44.35 o 
 -25   1   3      333.49      326.68     43.08 o 
 -24   1   3       94.14       71.54     34.65 o 
 -23   1   3      175.30      190.75     26.61 o 
 -22   1   3       57.77       62.05     22.50 o 
 -21   1   3      219.30      248.81     32.96 o 
 -20   1   3       13.77        1.50     30.50 o 
 -19   1   3      115.14      121.34     32.00 o 
 -18   1   3      317.32      397.29     33.31 o 
 -17   1   3      449.83      549.67     48.15 o 
 -16   1   3      862.04      968.25     51.86 o 
 -15   1   3      488.68      530.70     30.98 o 
 -14   1   3       47.04       59.98     15.99 o 
 -13   1   3      198.22      289.52     24.10 o 
 -12   1   3     8991.74     8414.45    324.48 o 
 -11   1   3      115.47      215.34     33.74 o 
 -10   1   3       66.41       87.83     16.16 o 
  -9   1   3        7.87       18.38     15.08 o 
  -8   1   3     3609.77     3166.32    124.26 o 
  -7   1   3      861.64      871.68     46.09 o 
  -6   1   3      754.02      748.31     39.89 o 
  -5   1   3      467.02      519.64     27.55 o 
  -4   1   3      457.35      526.85     27.82 o 
  -3   1   3     2050.90     2117.80     85.06 o 
  -2   1   3      617.95      614.80     30.74 o 
  -1   1   3     4747.37     4604.99    202.97 o 
   0   1   3      724.05      762.36     31.72 o 
   1   1   3      711.23      663.24     38.19 o 
   2   1   3    11649.29    11376.16    448.52 o 
   3   1   3     1366.69     1424.65     60.13 o 
   4   1   3      397.36      494.84     27.59 o 
   5   1   3      205.51      242.58     19.99 o 
   6   1   3      454.06      509.44     31.24 o 
   7   1   3      681.44      629.13     35.30 o 
   8   1   3      534.95      553.79     28.32 o 
   9   1   3      151.59      159.01     17.06 o 
  10   1   3      449.88      537.55     34.31 o 
  11   1   3     4456.74     4731.43    208.71 o 
  12   1   3      976.52     1083.72     54.38 o 
  13   1   3     1258.80     1298.07     63.39 o 
  14   1   3     1807.15     1854.83     78.27 o 
  15   1   3      842.80      910.62     43.73 o 
  16   1   3      753.31      765.86     38.79 o 
  17   1   3       28.45       25.34     20.10 o 
  18   1   3       81.35       62.46     21.05 o 
  19   1   3       96.83      104.01     23.67 o 
  20   1   3       15.10       -5.02     24.07 o 
  21   1   3      801.20      753.31     45.85 o 
  22   1   3      906.63      872.71     49.44 o 
  23   1   3      636.03      605.51     64.78 o 
  24   1   3      114.61      117.64     24.58 o 
  25   1   3      195.69      186.14     26.17 o 
  26   1   3        0.16        0.08     22.87 o 
  27   1   3       70.78       79.58     25.08 o 
  28   1   3      257.93      284.59     30.46 o 
  29   1   3      113.69      141.02     27.40 o 
  30   1   3      505.29      470.56     38.76 o 
  31   1   3       11.62       37.65     27.02 o 
  32   1   3        4.01      -15.85     29.24 o 
  33   1   3        5.44       38.27     31.09 o 
  34   1   3       58.64       35.10     36.50 o 
 -31   2   3       23.69       73.04     43.28 o 
 -30   2   3      294.14      364.05     50.29 o 
 -29   2   3       70.58       80.04     45.35 o 
 -28   2   3        4.85      -18.33     50.06 o 
 -27   2   3       22.29       18.53     38.90 o 
 -26   2   3       35.76       59.96     39.35 o 
 -25   2   3       17.79      -21.62     37.39 o 
 -24   2   3       21.95       18.18     30.15 o 
 -23   2   3        1.42       -6.12     28.89 o 
 -22   2   3     1941.10     1701.19     84.28 o 
 -21   2   3      703.98      774.44     50.96 o 
 -20   2   3      389.19      421.28     38.04 o 
 -19   2   3       81.30      114.09     29.43 o 
 -18   2   3      938.70      920.97     62.74 o 
 -17   2   3      857.17      887.24     74.96 o 
 -16   2   3        6.15       -7.00     25.25 o 
 -15   2   3      260.07      263.64     30.75 o 
 -14   2   3      285.61      325.72     31.81 o 
 -13   2   3     1335.58     1189.76     61.80 o 
 -12   2   3        9.18       76.67     18.62 o 
 -11   2   3     1185.31     1094.75     49.99 o 
 -10   2   3       18.87       47.04     20.58 o 
  -9   2   3      111.94      193.41     19.04 o 
  -8   2   3     2264.53     2290.67     86.22 o 
  -7   2   3     1476.54     1538.88     60.47 o 
  -6   2   3     1191.48     1198.60     55.49 o 
  -5   2   3       12.50       78.81     24.37 o 
  -4   2   3      700.30      792.73     38.78 o 
  -3   2   3     2460.44     2206.25     75.34 o 
  -2   2   3     1174.11     1183.08     43.20 o 
  -1   2   3        0.92       35.35     16.04 o 
   0   2   3        0.39       19.08      9.91 o 
   1   2   3      916.48      827.03     39.72 o 
   2   2   3      158.38      199.86     20.28 o 
   3   2   3     1270.31     1200.07     53.88 o 
   4   2   3     1160.21     1106.25     44.91 o 
   5   2   3     1134.44     1219.68     51.91 o 
   6   2   3     1614.85     1656.92     68.57 o 
   7   2   3      891.31      932.57     55.71 o 
   8   2   3        0.76       54.16     35.39 o 
   9   2   3      171.97      222.08     23.39 o 
  10   2   3      333.22      432.22     28.46 o 
  11   2   3        0.55       11.61     23.69 o 
  12   2   3     1512.26     1392.60     55.30 o 
  13   2   3       15.92       36.73     19.99 o 
  14   2   3      739.95      730.99     35.46 o 
  15   2   3        3.56       58.84     26.58 o 
  16   2   3     3055.58     2648.22    121.59 o 
  17   2   3      876.27      902.47     46.17 o 
  18   2   3     1714.48     1445.05     72.83 o 
  19   2   3       31.60       68.51     28.59 o 
  20   2   3       50.47       63.59     29.14 o 
  21   2   3      936.09      771.05     48.72 o 
  22   2   3      813.15      845.51     55.22 o 
  23   2   3      544.74      554.78     45.32 o 
  24   2   3        6.19       16.45     30.12 o 
  25   2   3       13.12      -30.65     30.19 o 
  26   2   3      231.01      227.47     36.89 o 
  27   2   3       41.76        9.63     32.66 o 
  28   2   3      194.36      178.30     31.65 o 
  29   2   3      106.24       87.58     30.00 o 
  30   2   3      507.91      519.27     60.57 o 
  31   2   3      150.65      128.04     37.62 o 
 -26   3   3        5.38       -6.87     42.90 o 
 -25   3   3       24.95       68.44     32.04 o 
 -24   3   3      165.99      154.51     44.45 o 
 -23   3   3      466.27      368.11     52.04 o 
 -22   3   3      265.63      260.05     36.51 o 
 -21   3   3      855.32      787.76     99.71 o 
 -20   3   3       21.80       11.87     29.26 o 
 -19   3   3        8.56      -26.91     28.24 o 
 -18   3   3      152.04      143.55     37.01 o 
 -17   3   3      400.26      450.89     70.08 o 
 -16   3   3        0.01        7.45     28.47 o 
 -15   3   3       81.32      114.33     29.12 o 
 -14   3   3      549.82      506.49     49.86 o 
 -13   3   3      448.53      441.74     39.12 o 
 -12   3   3      537.33      495.35     42.54 o 
 -11   3   3      471.74      571.10     43.48 o 
 -10   3   3     1123.62      921.62     73.43 o 
  -9   3   3       21.45       64.64     28.22 o 
  -8   3   3       70.60       54.07     21.93 o 
  -7   3   3       39.72      121.92     21.96 o 
  -6   3   3     1207.55     1009.46     72.12 o 
  -5   3   3      123.57      292.02     36.32 o 
  -4   3   3       18.25       28.66     18.38 o 
  -3   3   3       44.43       58.01     14.40 o 
  -2   3   3       37.23       35.37     18.26 o 
  -1   3   3       70.16       79.32     19.38 o 
   0   3   3        8.96       -3.29     18.41 o 
   1   3   3        5.35       71.89     20.06 o 
   2   3   3      754.24      733.22     33.90 o 
   3   3   3       93.01      151.50     28.18 o 
   4   3   3       41.83       66.32     21.28 o 
   5   3   3       21.81      134.28     43.48 o 
   6   3   3     2690.82     2158.49     89.21 o 
   7   3   3      661.97      953.30    103.51 o 
   8   3   3      625.51      647.39     44.19 o 
   9   3   3      766.35      762.14     48.25 o 
  10   3   3       36.69      175.36     70.20 o 
  11   3   3      546.42      648.16     46.57 o 
  12   3   3      284.78      241.43     47.94 o 
  13   3   3       18.14       -5.17     28.16 o 
  14   3   3       11.53       16.32     28.57 o 
  15   3   3      113.27      112.27     31.67 o 
  16   3   3      449.69      484.29     43.41 o 
  17   3   3     1143.52      958.03     56.37 o 
  18   3   3      213.53      184.42     34.55 o 
  19   3   3       73.98       69.50     31.95 o 
  20   3   3        1.94       19.53     31.92 o 
  21   3   3      858.54      755.30     55.36 o 
  22   3   3      666.73      517.54     47.24 o 
  23   3   3       31.33       38.31     33.66 o 
  24   3   3       76.15       42.15     34.66 o 
  25   3   3       51.45       -1.15     34.48 o 
 -14   4   3       54.76      136.49     33.27 o 
 -13   4   3        0.14       36.22     30.72 o 
 -12   4   3      142.08       76.68     31.41 o 
 -11   4   3       46.17       18.91     30.53 o 
 -10   4   3        8.96       31.39     30.92 o 
  -9   4   3      143.83       91.14     32.45 o 
  -8   4   3        4.16       71.22     45.54 o 
  -7   4   3      331.56      215.51     44.54 o 
  -6   4   3        0.15       76.04     32.06 o 
  -5   4   3        0.06       93.82     47.49 o 
  -4   4   3      319.67      338.66     47.85 o 
  -3   4   3       64.09      173.93     43.17 o 
  -2   4   3      375.51      330.93     57.39 o 
  -1   4   3      189.04      229.83     59.31 o 
   0   4   3      121.44      114.11     33.39 o 
   1   4   3      121.52      206.58     35.61 o 
   2   4   3      273.30      243.01     31.03 o 
   3   4   3      134.92      173.09     26.37 o 
   4   4   3        4.03      141.29     38.02 o 
   5   4   3      335.57      325.45     32.81 o 
   6   4   3        5.73       78.70     29.28 o 
   7   4   3        7.08        3.32     28.67 o 
   8   4   3       80.40        7.88     29.46 o 
   9   4   3        0.02       -0.61     29.45 o 
  10   4   3       95.98      230.76     52.10 o 
  11   4   3      753.16      779.11     74.89 o 
  12   4   3     1278.44     1155.17    109.88 o 
  13   4   3      382.01      333.39     48.29 o 
  14   4   3       63.48       96.87     34.37 o 
 -35   0   4        5.72      -28.15    112.20 o 
 -34   0   4        6.80      121.54    113.80 o 
 -33   0   4        1.25      -12.28    108.24 o 
 -32   0   4       87.66       50.37    108.71 o 
 -31   0   4       14.00      -51.28    104.04 o 
 -30   0   4     1825.13     2050.47    231.66 o 
 -29   0   4      683.35      694.81    160.22 o 
 -28   0   4     1893.56     1762.44    143.34 o 
 -27   0   4      117.17      137.78     33.68 o 
 -26   0   4      143.01      115.70     32.18 o 
 -25   0   4      189.73      177.58     33.90 o 
 -24   0   4      113.07      127.33     30.35 o 
 -23   0   4      596.44      695.82     51.88 o 
 -22   0   4      274.23      350.39     40.18 o 
 -21   0   4      101.14      117.12     34.53 o 
 -20   0   4      107.57       94.11     27.11 o 
 -19   0   4     1718.02     1802.06     99.88 o 
 -18   0   4     1995.33     1877.73    104.11 o 
 -17   0   4      835.55      938.37     57.65 o 
 -16   0   4     2288.94     2471.42    132.67 o 
 -15   0   4     1904.74     1871.29    102.07 o 
 -14   0   4     5477.77     5693.46    294.94 o 
 -13   0   4     4277.80     4282.86    223.02 o 
 -12   0   4     1548.33     1838.38     99.21 o 
 -11   0   4     2774.70     2908.11    152.87 o 
 -10   0   4       91.21       36.89     18.14 o 
  -9   0   4     1688.09     1713.33     78.59 o 
  -8   0   4     2871.37     2765.72    122.62 o 
  -7   0   4      482.45      512.10     33.76 o 
  -6   0   4     6360.31     6162.52    384.65 o 
  -5   0   4     3489.60     3853.86    243.03 o 
  -4   0   4     9993.95     9324.40    578.61 o 
  -3   0   4        7.88       -2.18     18.98 o 
  -2   0   4     3012.46     3060.00    193.17 o 
  -1   0   4    15074.05    13707.79    674.94 o 
   0   0   4      663.16      653.37     38.93 o 
   1   0   4      111.05      139.95     25.59 o 
   2   0   4     5733.78     5281.40    262.36 o 
   3   0   4      672.00      672.86     35.31 o 
   4   0   4     2964.35     2943.59    153.99 o 
   5   0   4       83.86      116.92     25.30 o 
   6   0   4     3651.87     3687.81    231.27 o 
   7   0   4     5063.16     5694.05    353.35 o 
   8   0   4     1176.32     1118.82     77.16 o 
   9   0   4     1398.62     1235.34     84.12 o 
  10   0   4    12284.91    13920.15    857.87 o 
  11   0   4     2672.81     2855.75    181.16 o 
  12   0   4       72.04      123.77     27.69 o 
  13   0   4     5080.50     5939.20    297.06 o 
  14   0   4     9920.94    10570.90    524.30 o 
  15   0   4     1747.45     1997.07    104.99 o 
  16   0   4     5431.19     5753.82    288.06 o 
  17   0   4        6.41       -3.13     21.66 o 
  18   0   4      597.06      569.81     39.99 o 
  19   0   4      755.53      778.07     49.77 o 
  20   0   4     1795.39     1733.59    104.61 o 
  21   0   4      156.80      196.82     39.26 o 
  22   0   4      852.43      773.93     50.53 o 
  23   0   4        0.25        0.23     24.15 o 
  24   0   4        3.74        8.78     25.42 o 
  25   0   4      659.91      622.68     44.97 o 
  26   0   4      147.21      131.44     28.94 o 
  27   0   4      316.11      232.00     57.52 o 
  28   0   4        4.38       -8.24     45.96 o 
  29   0   4       44.41       78.77     49.74 o 
  30   0   4      186.19      145.89     53.37 o 
  31   0   4      540.16      589.06     82.70 o 
  32   0   4      102.18      106.34     56.04 o 
  33   0   4        1.12       -4.48     80.98 o 
  34   0   4      736.57      861.17     81.20 o 
  35   0   4      355.67      337.09     70.58 o 
 -34   1   4      157.16      290.62     47.25 o 
 -33   1   4      496.83      618.87    102.63 o 
 -32   1   4      221.02      290.79     44.59 o 
 -31   1   4       18.79       75.58     38.60 o 
 -30   1   4      194.11      336.01    102.45 o 
 -29   1   4      440.08      487.31     48.27 o 
 -28   1   4      111.81       91.65     35.78 o 
 -27   1   4       55.86       50.15     33.87 o 
 -26   1   4       99.69       92.61     40.43 o 
 -25   1   4      545.98      594.14     63.09 o 
 -24   1   4       98.01      160.36     37.00 o 
 -23   1   4       88.45      120.76     36.36 o 
 -22   1   4      803.04      788.62     57.63 o 
 -21   1   4      350.49      430.15     44.72 o 
 -20   1   4      498.16      594.91     49.48 o 
 -19   1   4      883.22      873.07     49.73 o 
 -18   1   4     1717.40     1616.48     78.94 o 
 -17   1   4      757.50      802.38     46.23 o 
 -16   1   4      191.57      226.43     21.84 o 
 -15   1   4       37.84       82.86     20.18 o 
 -14   1   4     1350.61     1310.95     56.43 o 
 -13   1   4      134.06      179.61     19.78 o 
 -12   1   4       55.70      100.47     16.29 o 
 -11   1   4     1360.32     1381.86     67.50 o 
 -10   1   4     2835.81     2869.76    129.27 o 
  -9   1   4     1808.57     1889.31     77.19 o 
  -8   1   4     2768.27     2814.64    112.11 o 
  -7   1   4       56.81       94.33     18.55 o 
  -6   1   4     2903.16     2846.20    124.41 o 
  -5   1   4     2224.72     1865.41     75.82 o 
  -4   1   4     1849.78     1831.85     74.99 o 
  -3   1   4      148.46      112.38     19.11 o 
  -2   1   4     1022.48     1002.83     51.18 o 
  -1   1   4      723.38      748.75     35.21 o 
   0   1   4      981.18      916.46     41.19 o 
   1   1   4     8313.05     8022.37    310.41 o 
   2   1   4      177.99      419.72     85.37 o 
   3   1   4       38.90       51.97     27.11 o 
   4   1   4     1690.57     1669.62     70.62 o 
   5   1   4     1053.06     1249.78     54.70 o 
   6   1   4      202.31      359.63     38.07 o 
   7   1   4      140.39      164.44     17.84 o 
   8   1   4     1933.75     1889.95     76.80 o 
   9   1   4     1681.15     1776.01     72.84 o 
  10   1   4     2702.32     2955.52    117.06 o 
  11   1   4      888.66      924.06     42.31 o 
  12   1   4      726.14      661.93     33.52 o 
  13   1   4      751.40      755.49     37.02 o 
  14   1   4       95.05      138.53     19.80 o 
  15   1   4     4938.77     4831.07    242.66 o 
  16   1   4      411.40      422.88     33.38 o 
  17   1   4       23.95       34.58     18.30 o 
  18   1   4      275.29      296.39     29.48 o 
  19   1   4      545.32      603.73     41.05 o 
  20   1   4      247.74      278.89     31.09 o 
  21   1   4       87.56      134.54     27.95 o 
  22   1   4      372.24      393.89     35.83 o 
  23   1   4       41.26       57.62     23.28 o 
  24   1   4        0.15        1.51     22.31 o 
  25   1   4       54.63       48.40     26.69 o 
  26   1   4     1321.97     1245.81     64.65 o 
  27   1   4      340.51      385.05     35.58 o 
  28   1   4      412.57      393.18     36.73 o 
  29   1   4       33.64       23.78     27.06 o 
  30   1   4      234.60      237.38     32.69 o 
  31   1   4      493.61      464.77     45.38 o 
  32   1   4      287.81      333.62     36.26 o 
  33   1   4       19.18       50.07     39.47 o 
  34   1   4       41.58       75.02     38.41 o 
 -31   2   4       25.53      -12.22     69.91 o 
 -30   2   4      215.25      209.29     55.50 o 
 -29   2   4       32.80       67.66     41.36 o 
 -28   2   4       40.18       43.46     40.44 o 
 -27   2   4      387.01      381.11     49.83 o 
 -26   2   4       20.98      -21.34     46.08 o 
 -25   2   4      554.78      529.90     65.61 o 
 -24   2   4      248.83      226.88     35.59 o 
 -23   2   4      712.78      664.15     48.63 o 
 -22   2   4      443.98      417.78     63.23 o 
 -21   2   4      491.42      503.08     43.78 o 
 -20   2   4       93.31       90.95     29.70 o 
 -19   2   4      223.33      233.19     33.03 o 
 -18   2   4       31.00       28.31     28.33 o 
 -17   2   4       19.56       18.23     26.96 o 
 -16   2   4      749.91      799.19     49.58 o 
 -15   2   4       10.17       -0.38     25.49 o 
 -14   2   4        0.20       13.45     18.78 o 
 -13   2   4     1190.74     1147.40     52.10 o 
 -12   2   4      721.68      818.65     58.19 o 
 -11   2   4      542.40      607.93     35.18 o 
 -10   2   4      669.08      653.85     32.36 o 
  -9   2   4     1485.98     1499.11     59.61 o 
  -8   2   4       33.45       37.46     26.92 o 
  -7   2   4        5.11        8.45     15.75 o 
  -6   2   4      241.43      298.30     24.83 o 
  -5   2   4      306.32      309.38     25.18 o 
  -4   2   4      413.76      543.27     32.23 o 
  -3   2   4      534.66      694.04     36.92 o 
  -2   2   4        5.07       12.77     16.04 o 
  -1   2   4      237.69      250.78     19.70 o 
   0   2   4       94.90       74.06     15.75 o 
   1   2   4      545.07      690.97     37.11 o 
   2   2   4     2828.13     2525.20    104.36 o 
   3   2   4        5.30       59.96     28.29 o 
   4   2   4     2106.24     2136.23     89.48 o 
   5   2   4     4063.71     3932.41    159.41 o 
   6   2   4      132.90      159.95     30.24 o 
   7   2   4      736.22      722.78     41.65 o 
   8   2   4      569.19      658.85     40.75 o 
   9   2   4        3.77       19.13     26.67 o 
  10   2   4      234.80      324.45     31.15 o 
  11   2   4      191.76      259.88     29.80 o 
  12   2   4       20.13       26.86     24.66 o 
  13   2   4       50.89       69.44     26.88 o 
  14   2   4      661.73      718.68     47.58 o 
  15   2   4       46.98       62.18     27.46 o 
  16   2   4        0.57      -36.46     26.48 o 
  17   2   4      355.35      453.12     39.98 o 
  18   2   4      431.12      539.20     45.98 o 
  19   2   4       39.06       44.59     29.23 o 
  20   2   4      130.87      135.57     44.88 o 
  21   2   4       56.33       40.63     29.77 o 
  22   2   4      424.15      488.44     82.85 o 
  23   2   4      302.37      317.72     38.09 o 
  24   2   4        7.03      -36.03     29.53 o 
  25   2   4      314.61      307.14     56.90 o 
  26   2   4       38.94       70.42     34.18 o 
  27   2   4       15.30      -24.12     50.48 o 
  28   2   4        0.09      -51.24     34.16 o 
  29   2   4      135.87       27.69     30.61 o 
  30   2   4       87.07       80.83     32.49 o 
  31   2   4      340.25      306.22     38.21 o 
 -25   3   4      100.48       94.70     34.26 o 
 -24   3   4        4.81       -2.63     31.20 o 
 -23   3   4       14.63       13.44     30.69 o 
 -22   3   4      368.55      447.62     78.64 o 
 -21   3   4      517.41      568.03     67.29 o 
 -20   3   4      458.79      399.82     71.54 o 
 -19   3   4      311.27      337.42     54.76 o 
 -18   3   4      105.54      155.51     32.60 o 
 -17   3   4      584.36      548.83     70.15 o 
 -16   3   4      194.87      218.09     60.30 o 
 -15   3   4        1.49        6.52     28.44 o 
 -14   3   4        4.33        2.01     27.49 o 
 -13   3   4       80.04       92.77     31.71 o 
 -12   3   4       11.25      -15.15     27.39 o 
 -11   3   4       11.22       17.73     28.08 o 
 -10   3   4       19.53       24.90     27.35 o 
  -9   3   4        2.08      -38.88     26.80 o 
  -8   3   4       40.95       46.64     20.75 o 
  -7   3   4      117.01      101.03     26.39 o 
  -6   3   4        9.64       27.19     21.47 o 
  -5   3   4       21.89       -4.35     20.66 o 
  -4   3   4       22.38       35.33     18.88 o 
  -3   3   4      552.45      561.60     44.14 o 
  -2   3   4        0.08       21.29     25.40 o 
  -1   3   4        0.17       15.25     17.25 o 
   0   3   4      353.29      389.80     32.43 o 
   1   3   4       34.99       52.80     24.08 o 
   2   3   4       35.38       43.53     17.01 o 
   3   3   4       18.44       20.45     20.05 o 
   4   3   4       40.09       56.30     24.73 o 
   5   3   4      215.48      404.66    112.70 o 
   6   3   4     1354.95     1282.63     81.40 o 
   7   3   4      934.00     1018.35     79.19 o 
   8   3   4      471.37      642.54     84.23 o 
   9   3   4        5.23      122.28     29.60 o 
  10   3   4      720.42      738.62     50.02 o 
  11   3   4       20.63      144.82     61.40 o 
  12   3   4      101.35       99.30     30.26 o 
  13   3   4        0.84       32.25     29.17 o 
  14   3   4      240.73      216.36     34.33 o 
  15   3   4       29.55       13.59     29.11 o 
  16   3   4       78.31       65.31     31.47 o 
  17   3   4      137.70       92.56     32.35 o 
  18   3   4      163.46      125.12     33.95 o 
  19   3   4      238.54      227.38     36.43 o 
  20   3   4       96.81       68.72     32.56 o 
  21   3   4      128.93       87.46     33.90 o 
  22   3   4       63.58       36.07     32.94 o 
  23   3   4       36.08      111.50     36.60 o 
  24   3   4      223.21      182.06     38.15 o 
  25   3   4        0.02      -23.54     33.26 o 
 -13   4   4      198.37      148.73     33.84 o 
 -12   4   4       10.96       39.47     31.91 o 
 -11   4   4       67.29       30.04     31.90 o 
 -10   4   4       26.96       36.10     30.73 o 
  -9   4   4       96.40      114.29     34.29 o 
  -8   4   4        0.58        9.68     31.76 o 
  -7   4   4      102.26       73.45     40.61 o 
  -6   4   4       17.45       74.46     53.76 o 
  -5   4   4       45.49       29.75     39.76 o 
  -4   4   4       24.32        2.22     39.55 o 
  -3   4   4        2.87      -41.30     38.78 o 
  -2   4   4       64.06       20.65     40.55 o 
  -1   4   4       47.91       50.57     31.36 o 
   0   4   4        3.94      -16.67     37.21 o 
   1   4   4       88.46       69.37     49.35 o 
   2   4   4       68.06       90.55     37.78 o 
   3   4   4       16.33       41.32     35.68 o 
   4   4   4       53.18       26.48     35.88 o 
   5   4   4       73.01       66.21     37.99 o 
   6   4   4      231.71      267.74     31.61 o 
   7   4   4        1.61      -25.11     24.69 o 
   8   4   4        0.28      -50.45     42.11 o 
   9   4   4        0.12       -2.98     29.06 o 
  10   4   4       15.09        4.49     30.18 o 
  11   4   4        8.40       15.88     40.85 o 
  12   4   4       20.51      -18.22     30.24 o 
 -33   1   5      154.06      191.64     43.89 o 
 -32   1   5      369.28      492.63     59.28 o 
 -31   1   5      269.10      276.57     61.18 o 
 -30   1   5       94.01      102.89     38.05 o 
 -29   1   5        4.22      -14.91     34.89 o 
 -28   1   5       10.65       -1.10     33.92 o 
 -27   1   5       76.21      122.67     36.09 o 
 -26   1   5      234.98      216.24     55.71 o 
 -25   1   5        1.52      -32.31     30.76 o 
 -24   1   5       12.71       22.82     31.13 o 
 -23   1   5      102.56       74.25     32.06 o 
 -22   1   5        0.26       -5.56     31.19 o 
 -21   1   5      128.86       95.14     30.51 o 
 -20   1   5       44.24       17.45     23.98 o 
 -19   1   5      129.92      152.30     25.81 o 
 -18   1   5      612.09      637.10     42.08 o 
 -17   1   5     1401.88     1368.95     59.37 o 
 -16   1   5        0.18      -23.31     15.96 o 
 -15   1   5      140.37      164.71     26.08 o 
 -14   1   5      117.48      108.66     18.25 o 
 -13   1   5      564.40      604.90     33.48 o 
 -12   1   5      420.89      457.51     28.69 o 
 -11   1   5       92.61      145.92     19.86 o 
 -10   1   5       52.94       42.27     17.36 o 
  -9   1   5       55.05       64.44     19.06 o 
  -8   1   5       28.13       49.21     18.58 o 
  -7   1   5     1731.65     1825.53     83.19 o 
  -6   1   5      121.49      232.11     46.28 o 
  -5   1   5       11.02       14.16     22.01 o 
  -4   1   5      330.10      351.53     27.76 o 
  -3   1   5     2594.55     2585.36    105.97 o 
  -2   1   5     1092.71     1116.38     62.57 o 
  -1   1   5      317.73      330.92     21.78 o 
   0   1   5      539.99      607.55     30.57 o 
   1   1   5      691.93      769.63     37.20 o 
   2   1   5        9.27       18.35      7.87 o 
   3   1   5        9.00       -8.59     14.37 o 
   4   1   5      693.62      733.71     40.32 o 
   5   1   5      208.52      289.87     24.82 o 
   6   1   5       19.03        5.60     17.05 o 
   7   1   5     1020.32     1134.21     54.36 o 
   8   1   5     1662.03     1712.43     77.88 o 
   9   1   5       61.44       83.47     17.98 o 
  10   1   5     1466.60     1514.36     69.98 o 
  11   1   5       70.81       98.06     19.64 o 
  12   1   5     1265.18     1355.04     63.96 o 
  13   1   5      178.80      175.19     22.47 o 
  14   1   5      295.22      365.09     39.19 o 
  15   1   5       16.69       -4.47     20.02 o 
  16   1   5       18.42        4.37     20.87 o 
  17   1   5      130.26      168.93     24.45 o 
  18   1   5      283.81      369.38     30.81 o 
  19   1   5        3.95       -6.57     20.08 o 
  20   1   5      268.14      263.90     35.54 o 
  21   1   5        0.22        9.58     28.37 o 
  22   1   5       25.88       26.49     29.07 o 
  23   1   5      121.88      121.23     32.52 o 
  24   1   5      158.58      161.04     29.60 o 
  25   1   5      299.78      311.23     34.09 o 
  26   1   5       54.42       27.09     27.70 o 
  27   1   5      292.41      312.09     34.59 o 
  28   1   5       62.77       41.97     28.23 o 
  29   1   5       51.96       27.60     27.92 o 
  30   1   5       40.96       24.46     27.87 o 
  31   1   5      146.59      145.45     30.72 o 
  32   1   5      144.30      128.33     31.07 o 
  33   1   5       10.86      -32.48     34.55 o 
 -30   2   5       74.99      137.06     44.59 o 
 -29   2   5       64.64       15.63     41.20 o 
 -28   2   5       54.39       15.91     40.21 o 
 -27   2   5       68.07       75.38     48.60 o 
 -26   2   5      411.21      342.88     48.87 o 
 -25   2   5       41.11       38.41     35.75 o 
 -24   2   5       21.95       30.25     31.01 o 
 -23   2   5      352.40      404.81     40.02 o 
 -22   2   5      225.39      261.61     35.48 o 
 -21   2   5      328.86      409.23     39.63 o 
 -20   2   5      247.63      263.32     34.04 o 
 -19   2   5       25.04        0.15     28.00 o 
 -18   2   5       78.63      100.70     28.94 o 
 -17   2   5      600.42      682.71     91.76 o 
 -16   2   5       16.50        6.06     27.09 o 
 -15   2   5       14.58       17.13     20.02 o 
 -14   2   5       98.49       92.55     28.60 o 
 -13   2   5        4.83       13.88     20.12 o 
 -12   2   5      160.59      180.42     23.44 o 
 -11   2   5      312.94      359.68     28.20 o 
 -10   2   5       50.07       49.91     21.60 o 
  -9   2   5     1013.20      927.94     40.99 o 
  -8   2   5     1465.01     1370.32     60.69 o 
  -7   2   5     1248.55     1229.51     55.44 o 
  -6   2   5      634.35      672.73     36.69 o 
  -5   2   5       30.43       40.77     20.48 o 
  -4   2   5      437.19      501.58     37.21 o 
  -3   2   5      636.50      772.61     45.84 o 
  -2   2   5       25.35       98.64     40.44 o 
  -1   2   5      310.26      394.59     26.97 o 
   0   2   5        1.45       15.95     15.37 o 
   1   2   5       61.92       86.83     16.88 o 
   2   2   5      525.44      565.16     35.65 o 
   3   2   5       62.65       97.36     17.54 o 
   4   2   5      773.15      765.38     39.12 o 
   5   2   5      473.58      619.43     35.72 o 
   6   2   5      288.62      400.24     29.09 o 
   7   2   5     3110.07     2889.75    131.57 o 
   8   2   5      954.52      981.24     60.87 o 
   9   2   5       10.84       45.65     35.83 o 
  10   2   5      171.90      174.84     33.27 o 
  11   2   5      474.31      583.94     43.27 o 
  12   2   5      324.70      345.03     26.97 o 
  13   2   5      669.39      768.08     49.34 o 
  14   2   5       11.80       34.40     26.58 o 
  15   2   5        0.10       -4.30     27.01 o 
  16   2   5       23.21        1.33     28.18 o 
  17   2   5       55.91       54.09     34.17 o 
  18   2   5      761.19      804.50     53.50 o 
  19   2   5       14.34       56.63     29.90 o 
  20   2   5       25.69       15.59     43.50 o 
  21   2   5        5.28       -0.40     30.14 o 
  22   2   5      113.39      132.81     34.73 o 
  23   2   5      696.08      681.50     96.11 o 
  24   2   5      250.95      185.12     37.36 o 
  25   2   5        0.24       18.35     35.92 o 
  26   2   5      288.52      263.20     43.58 o 
  27   2   5      279.16      234.51     42.75 o 
  28   2   5      260.87      143.20     69.39 o 
  29   2   5       51.69        0.08     30.38 o 
  30   2   5       33.65       17.26     31.20 o 
 -24   3   5        5.48       13.14     32.38 o 
 -23   3   5       58.71       55.88     37.79 o 
 -22   3   5      194.17      148.52     34.70 o 
 -21   3   5       87.17      118.15     32.50 o 
 -20   3   5      258.11      192.25     50.02 o 
 -19   3   5        5.43       58.95     31.12 o 
 -18   3   5      585.11      481.66     57.64 o 
 -17   3   5      138.70      152.94     35.75 o 
 -16   3   5      134.11      128.15     31.36 o 
 -15   3   5      166.32      178.96     33.99 o 
 -14   3   5        0.96       33.49     30.09 o 
 -13   3   5      508.41      535.06     44.69 o 
 -12   3   5      714.44      606.18     92.24 o 
 -11   3   5      109.12      139.97     31.25 o 
 -10   3   5      396.18      465.95     57.60 o 
  -9   3   5      119.80      262.83     41.15 o 
  -8   3   5      409.14      429.58     38.26 o 
  -7   3   5      154.50      247.74     25.90 o 
  -6   3   5      133.68      170.58     40.72 o 
  -5   3   5       62.38       96.91     29.06 o 
  -4   3   5      163.15      189.05     31.72 o 
  -3   3   5       74.97      141.98     30.67 o 
  -2   3   5      708.51      759.12     60.60 o 
  -1   3   5      468.94      495.95     34.05 o 
   0   3   5       26.52      110.67     26.12 o 
   1   3   5      439.31      533.75     57.60 o 
   2   3   5     1709.12     1621.99    120.43 o 
   3   3   5     1684.17     1618.60     64.84 o 
   4   3   5       16.84      192.69     80.13 o 
   5   3   5       83.13       88.62     25.76 o 
   6   3   5        0.85      -10.96     23.71 o 
   7   3   5       76.69       79.29     27.06 o 
   8   3   5        1.45      -13.84     24.65 o 
   9   3   5       92.30       77.96     28.58 o 
  10   3   5       14.96      -31.27     26.64 o 
  11   3   5        0.36       34.01     28.42 o 
  12   3   5      802.81      834.99     52.40 o 
  13   3   5      186.84      278.56     47.90 o 
  14   3   5       99.71      111.97     37.07 o 
  15   3   5       78.30       61.98     31.51 o 
  16   3   5      282.64      210.11     35.93 o 
  17   3   5       35.04       73.63     32.10 o 
  18   3   5      224.08      172.30     35.38 o 
  19   3   5      262.45      274.23     38.79 o 
  20   3   5      382.31      302.61     40.14 o 
  21   3   5      149.32      230.33     38.25 o 
  22   3   5        3.61       14.02     33.68 o 
  23   3   5        5.46        4.92     33.90 o 
  24   3   5      132.10      125.11     37.28 o 
 -11   4   5       34.07       31.19     31.62 o 
 -10   4   5       94.70      112.62     41.12 o 
  -9   4   5      143.52      126.99     42.14 o 
  -8   4   5      154.15      170.40     44.15 o 
  -7   4   5       31.01       99.24     41.93 o 
  -6   4   5        1.30      -23.50     39.16 o 
  -5   4   5       53.63       84.72     42.06 o 
  -4   4   5      491.87      498.03     55.88 o 
  -3   4   5      758.09      734.78     80.25 o 
  -2   4   5      293.20      345.09     62.50 o 
  -1   4   5       45.79      168.97     32.55 o 
   0   4   5       36.04       71.16     37.47 o 
   1   4   5       23.30       19.93     37.62 o 
   2   4   5       43.62       58.64     38.51 o 
   3   4   5      356.18      272.31     44.86 o 
   4   4   5       20.24       91.66     61.26 o 
   5   4   5       49.22      123.50     52.02 o 
   6   4   5      871.39      647.11     59.41 o 
   7   4   5        0.10      237.39    111.77 o 
   8   4   5     1095.37      725.08     62.43 o 
   9   4   5      449.38      686.59     91.58 o 
  10   4   5      160.67      331.76     79.59 o 
 -33   0   6      335.45      241.45    115.90 o 
 -32   0   6      393.65      415.78    121.73 o 
 -31   0   6      279.61      360.60    115.73 o 
 -30   0   6       20.97       77.32    101.85 o 
 -29   0   6      132.13       -6.44     98.32 o 
 -28   0   6      227.26      206.81    103.21 o 
 -27   0   6       12.63     -129.37     86.85 o 
 -26   0   6      106.12        6.83     89.24 o 
 -25   0   6     1330.51     1250.92    162.37 o 
 -24   0   6       27.46      -34.04     84.15 o 
 -23   0   6       14.15       37.78     83.09 o 
 -22   0   6      199.96      249.16     53.88 o 
 -21   0   6      587.68      614.55     45.60 o 
 -20   0   6     2590.39     2633.61    184.07 o 
 -19   0   6      469.61      508.97     77.61 o 
 -18   0   6        1.03      -30.00     22.78 o 
 -17   0   6     1363.17     1249.76     91.36 o 
 -16   0   6     2553.50     2560.64    137.70 o 
 -15   0   6      647.99      675.45     56.84 o 
 -14   0   6      392.03      423.38     40.44 o 
 -13   0   6      417.37      479.52     36.55 o 
 -12   0   6      868.33      916.98     68.22 o 
 -11   0   6        1.31      -10.77     21.03 o 
 -10   0   6     1879.60     1944.30    106.45 o 
  -9   0   6     1203.80     1316.38     93.24 o 
  -8   0   6     1176.18     1055.39     78.28 o 
  -7   0   6      877.19      789.20     63.20 o 
  -6   0   6    11193.75    11043.67    685.85 o 
  -5   0   6     4882.59     4943.43    310.25 o 
  -4   0   6     2392.35     2193.30    142.87 o 
  -3   0   6     1373.23     1218.74     93.47 o 
  -2   0   6     2821.33     2612.95    133.33 o 
  -1   0   6     1224.71     1442.12     77.06 o 
   0   0   6      313.00      468.36     32.49 o 
   1   0   6     9860.71     9996.92    492.85 o 
   2   0   6      324.18      465.30     32.73 o 
   3   0   6     3571.93     3360.23    169.14 o 
   4   0   6     3150.16     3298.46    165.47 o 
   5   0   6     2123.03     2379.79    107.18 o 
   6   0   6      124.70      169.61     29.75 o 
   7   0   6       47.81       95.85     52.75 o 
   8   0   6      436.55      630.73     88.67 o 
   9   0   6     2481.02     2662.00    171.19 o 
  10   0   6     1147.54     1330.28     91.72 o 
  11   0   6     1628.90     1836.87    122.16 o 
  12   0   6      451.52      601.16     54.84 o 
  13   0   6      734.42      708.17     57.71 o 
  14   0   6      129.89      230.72     37.90 o 
  15   0   6     1815.74     2056.37    109.28 o 
  16   0   6     1516.60     1659.49     91.35 o 
  17   0   6     1290.43     1160.39     68.35 o 
  18   0   6        9.31       31.76     26.63 o 
  19   0   6      157.72      196.43     31.95 o 
  20   0   6     1461.75     1602.98     89.95 o 
  21   0   6       55.05       37.89     28.03 o 
  22   0   6        1.84       34.76     27.89 o 
  23   0   6      790.14      828.10     54.81 o 
  24   0   6     1208.98     1194.65     71.19 o 
  25   0   6      700.44      635.60     47.60 o 
  26   0   6       72.15       85.16     29.68 o 
  27   0   6        0.38       -4.67     47.40 o 
  28   0   6     1655.75     1424.00    139.27 o 
  29   0   6        1.32       13.39     48.88 o 
  30   0   6      541.98      701.83     91.52 o 
  31   0   6       98.17       73.09     53.22 o 
  32   0   6      965.52      948.82    105.84 o 
  33   0   6      140.34       97.25     55.62 o 
 -32   1   6       84.34      155.81     79.19 o 
 -31   1   6       58.70      120.00     75.90 o 
 -30   1   6      706.44      788.64    103.76 o 
 -29   1   6        0.10       -6.25     34.49 o 
 -28   1   6      455.66      467.23     58.02 o 
 -27   1   6      202.62      227.51     38.80 o 
 -26   1   6      264.46      289.41     39.39 o 
 -25   1   6      557.34      642.89     93.59 o 
 -24   1   6        0.16      -16.92     31.65 o 
 -23   1   6      328.85      342.82     47.59 o 
 -22   1   6       10.00       63.84     29.83 o 
 -21   1   6      169.86      127.78     22.52 o 
 -20   1   6       36.81        5.78     15.59 o 
 -19   1   6      523.07      599.15     38.98 o 
 -18   1   6      221.78      187.21     22.64 o 
 -17   1   6       25.11       21.50     19.28 o 
 -16   1   6      465.46      565.44     31.69 o 
 -15   1   6        0.23      -14.09     18.14 o 
 -14   1   6       17.18       19.72     18.53 o 
 -13   1   6      163.40      148.72     20.63 o 
 -12   1   6      861.60      766.92     35.64 o 
 -11   1   6     4022.96     3751.38    137.03 o 
 -10   1   6      248.14      233.65     30.21 o 
  -9   1   6     1844.79     1684.15     71.36 o 
  -8   1   6     2036.95     1893.62     79.36 o 
  -7   1   6     1499.81     1364.24     68.30 o 
  -6   1   6      641.63      806.54     45.53 o 
  -5   1   6        0.79       25.91     20.62 o 
  -4   1   6       51.30       74.05     20.68 o 
  -3   1   6      400.89      481.04     29.91 o 
  -2   1   6      900.69      832.49     41.33 o 
  -1   1   6     5634.10     5766.04    255.60 o 
   0   1   6     1013.22      977.87     50.25 o 
   1   1   6       11.22       14.83     18.08 o 
   2   1   6      348.16      440.97     32.26 o 
   3   1   6       56.09       48.74     15.80 o 
   4   1   6     3933.23     3731.25    147.89 o 
   5   1   6      403.69      564.58     35.39 o 
   6   1   6      910.48      882.69     41.24 o 
   7   1   6      918.20      887.73     41.78 o 
   8   1   6     1029.86      921.84     47.39 o 
   9   1   6       67.95       89.23     19.69 o 
  10   1   6        2.90        3.46     17.96 o 
  11   1   6      374.80      457.12     31.79 o 
  12   1   6     1282.34     1313.32     63.05 o 
  13   1   6        0.89       16.47     20.14 o 
  14   1   6      950.87      989.55     50.92 o 
  15   1   6       19.80       28.85     21.88 o 
  16   1   6      660.13      676.85     40.73 o 
  17   1   6      425.95      554.81     38.38 o 
  18   1   6     1135.23     1115.46     57.06 o 
  19   1   6     1028.26      927.02     50.87 o 
  20   1   6      754.00      743.72     55.62 o 
  21   1   6      225.23      158.08     34.19 o 
  22   1   6      551.14      529.47     46.68 o 
  23   1   6       52.47      105.37     31.87 o 
  24   1   6      175.02      251.07     32.23 o 
  25   1   6     1226.23     1104.37     92.28 o 
  26   1   6        0.57       -3.42     26.90 o 
  27   1   6      294.33      338.92     36.34 o 
  28   1   6      305.83      332.17     36.65 o 
  29   1   6        7.54       49.16     28.58 o 
  30   1   6       52.76       31.74     28.89 o 
  31   1   6       22.63       47.05     40.08 o 
  32   1   6       62.22       66.78     29.52 o 
 -29   2   6       18.12        4.70     37.41 o 
 -28   2   6       40.17       26.73     46.86 o 
 -27   2   6       66.02       89.46     41.25 o 
 -26   2   6      146.70      146.31     35.07 o 
 -25   2   6       65.57       76.69     32.82 o 
 -24   2   6       15.34       23.06     40.17 o 
 -23   2   6      199.09      170.56     33.83 o 
 -22   2   6      444.61      426.09     46.92 o 
 -21   2   6       30.61       72.54     30.21 o 
 -20   2   6      220.18      278.35     75.70 o 
 -19   2   6        1.07      -17.56     33.03 o 
 -18   2   6       78.77       59.67     28.86 o 
 -17   2   6     1088.12      968.65    107.56 o 
 -16   2   6       30.52       19.71     27.97 o 
 -15   2   6      327.78      297.44     27.97 o 
 -14   2   6        9.15        7.55     21.27 o 
 -13   2   6       68.29       74.26     20.44 o 
 -12   2   6      539.60      629.94     44.78 o 
 -11   2   6       71.67      124.21     33.50 o 
 -10   2   6       56.05       45.06     21.68 o 
  -9   2   6        0.58       34.25     22.61 o 
  -8   2   6      594.67      681.60     55.77 o 
  -7   2   6       69.92      139.25     27.00 o 
  -6   2   6      541.25      618.15     45.12 o 
  -5   2   6      222.33      289.93     31.51 o 
  -4   2   6      117.14      149.50     27.64 o 
  -3   2   6      864.12      853.76     61.81 o 
  -2   2   6       38.30       92.79     27.70 o 
  -1   2   6     1025.29     1054.79     57.88 o 
   0   2   6     1337.79     1304.16     53.06 o 
   1   2   6       11.86       79.87     33.09 o 
   2   2   6      382.90      420.51     26.80 o 
   3   2   6      427.28      479.84     33.87 o 
   4   2   6     1435.99     1457.31     59.17 o 
   5   2   6     1007.28     1077.72     51.29 o 
   6   2   6        3.26       76.13     31.56 o 
   7   2   6        7.25       41.53     25.89 o 
   8   2   6       11.50       39.27     29.65 o 
   9   2   6       63.44       52.74     30.46 o 
  10   2   6      622.93      702.04     46.77 o 
  11   2   6       80.47      153.25     26.51 o 
  12   2   6      816.68      844.28     42.53 o 
  13   2   6      196.14      211.40     32.04 o 
  14   2   6       38.07       38.38     27.80 o 
  15   2   6      553.68      582.78     44.86 o 
  16   2   6        1.99       17.89     40.76 o 
  17   2   6     1194.03     1128.43     66.74 o 
  18   2   6        2.98       59.16     31.66 o 
  19   2   6      134.30       86.25     34.21 o 
  20   2   6       94.96       63.84     34.02 o 
  21   2   6       56.30       69.07     53.36 o 
  22   2   6       20.78        0.65     35.74 o 
  23   2   6      234.50      181.46     39.92 o 
  24   2   6      289.29      233.64     42.41 o 
  25   2   6      144.28       51.00     43.50 o 
  26   2   6      220.68      169.37     41.65 o 
  27   2   6      476.60      479.78     94.12 o 
  28   2   6       94.16      133.85     41.09 o 
  29   2   6      386.73      323.83     52.43 o 
 -22   3   6       98.68       94.29     33.94 o 
 -21   3   6        2.56       15.89     30.16 o 
 -20   3   6      289.41      318.73     42.11 o 
 -19   3   6      523.26      500.82    104.33 o 
 -18   3   6       15.96        6.79     29.16 o 
 -17   3   6      116.56      159.66     53.20 o 
 -16   3   6      400.03      289.90     85.87 o 
 -15   3   6        0.11       52.49     32.03 o 
 -14   3   6       82.84       65.34     29.91 o 
 -13   3   6      414.08      373.55     40.00 o 
 -12   3   6       23.21       15.55     28.39 o 
 -11   3   6      109.61      104.07     32.08 o 
 -10   3   6        1.41       17.74     30.84 o 
  -9   3   6      404.73      364.32     36.04 o 
  -8   3   6       22.05      121.73     48.48 o 
  -7   3   6      555.52      601.27     53.27 o 
  -6   3   6      226.79      385.41     38.62 o 
  -5   3   6      178.02      240.11     34.37 o 
  -4   3   6       61.99      136.32     31.91 o 
  -3   3   6        0.25        3.10     29.07 o 
  -2   3   6       12.57      -19.06     28.61 o 
  -1   3   6      117.06      121.98     31.68 o 
   0   3   6      122.41      172.81     33.17 o 
   1   3   6       90.71      117.68     31.80 o 
   2   3   6      450.46      489.65     50.23 o 
   3   3   6       89.78      123.15     35.54 o 
   4   3   6       27.24       45.20     25.67 o 
   5   3   6       16.45        4.40     22.06 o 
   6   3   6        7.43      102.38     39.28 o 
   7   3   6     1347.44     1103.19    100.54 o 
   8   3   6      805.84      872.14     74.37 o 
   9   3   6       48.85      166.21     74.66 o 
  10   3   6       70.98      102.39     40.38 o 
  11   3   6      283.74      266.71     45.33 o 
  12   3   6      269.24      267.37     35.39 o 
  13   3   6        2.91       18.17     29.95 o 
  14   3   6       82.27       75.60     31.84 o 
  15   3   6        0.65      -77.98     56.51 o 
  16   3   6       12.01       55.59     32.72 o 
  17   3   6      230.72      229.13     37.68 o 
  18   3   6        4.25      -27.98     33.41 o 
  19   3   6        0.04      -26.47     32.40 o 
  20   3   6       12.00      -19.92     33.86 o 
  21   3   6       46.60       13.70     36.92 o 
  22   3   6       66.14       79.15     36.86 o 
  -7   4   6       28.25       65.66     44.30 o 
  -6   4   6       57.65      129.02     44.57 o 
  -5   4   6      108.77      155.96     49.46 o 
  -4   4   6      205.94      249.28     49.62 o 
  -3   4   6       81.11      132.99     44.49 o 
  -2   4   6       56.78       81.65     42.02 o 
  -1   4   6        4.15       -4.64     34.56 o 
   0   4   6       76.25       10.20     34.90 o 
   1   4   6       17.83      -11.55     37.20 o 
   2   4   6       42.06        6.05     38.13 o 
   3   4   6       18.06       49.59     39.54 o 
   4   4   6       19.92      -16.42     38.85 o 
   5   4   6        8.43       -1.20     39.96 o 
   6   4   6        6.25       17.42     53.47 o 
   7   4   6       22.54       38.96     40.21 o 
 -31   1   7       10.16       79.37     76.57 o 
 -30   1   7      129.66      133.58     76.71 o 
 -29   1   7        7.85      -25.14     71.87 o 
 -28   1   7        2.23        4.58     34.69 o 
 -27   1   7       15.38      -40.56     34.72 o 
 -26   1   7      123.06      137.34     48.34 o 
 -25   1   7      263.96      200.85     37.37 o 
 -24   1   7      468.48      456.37     49.96 o 
 -23   1   7       57.47       23.09     22.07 o 
 -22   1   7      224.61      211.71     27.89 o 
 -21   1   7       42.72       24.09     21.18 o 
 -20   1   7       36.98       49.04     21.48 o 
 -19   1   7      412.28      427.14     29.82 o 
 -18   1   7       31.00       40.80     25.86 o 
 -17   1   7     1703.49     1545.40     63.40 o 
 -16   1   7       40.08       24.93     20.24 o 
 -15   1   7      884.90      849.65     40.14 o 
 -14   1   7      116.35      190.65     22.82 o 
 -13   1   7      925.20      926.25     41.64 o 
 -12   1   7      126.83      155.39     21.44 o 
 -11   1   7      151.64      157.32     23.31 o 
 -10   1   7      419.24      512.56     37.59 o 
  -9   1   7      809.05      744.97     45.12 o 
  -8   1   7      327.96      409.06     33.45 o 
  -7   1   7      629.54      770.46     47.79 o 
  -6   1   7      315.21      434.61     34.86 o 
  -5   1   7       80.39       90.01     22.91 o 
  -4   1   7       54.21      118.59     22.96 o 
  -3   1   7      620.89      671.79     40.88 o 
  -2   1   7      465.04      477.00     25.72 o 
  -1   1   7      521.75      645.39     33.87 o 
   0   1   7      333.59      520.53     29.55 o 
   1   1   7      100.51       97.65     17.95 o 
   2   1   7     3429.88     3403.66    154.48 o 
   3   1   7      212.49      352.66     25.02 o 
   4   1   7      196.06      228.55     21.59 o 
   5   1   7      261.55      282.91     21.07 o 
   6   1   7      284.72      333.36     22.44 o 
   7   1   7        3.19      -14.68     16.30 o 
   8   1   7     1036.61     1049.26     52.77 o 
   9   1   7        1.37       22.55     19.37 o 
  10   1   7      524.41      585.10     37.62 o 
  11   1   7      448.84      540.93     36.20 o 
  12   1   7     1420.78     1332.94     64.90 o 
  13   1   7     1171.09     1135.21     57.42 o 
  14   1   7        4.26      -11.57     21.53 o 
  15   1   7       77.55       81.98     24.54 o 
  16   1   7       92.23       99.90     39.52 o 
  17   1   7     1168.23     1175.98     60.51 o 
  18   1   7      118.59      108.64     26.62 o 
  19   1   7        0.00       -6.88     24.47 o 
  20   1   7       92.32       99.58     39.46 o 
  21   1   7       24.78      -18.93     29.55 o 
  22   1   7      443.61      523.19     48.10 o 
  23   1   7      116.76       83.89     39.12 o 
  24   1   7       68.47       -6.40     31.86 o 
  25   1   7        1.91      -26.40     26.54 o 
  26   1   7       80.34       50.07     28.61 o 
  27   1   7       42.18       20.73     28.28 o 
  28   1   7       13.71       21.05     28.46 o 
  29   1   7      899.45      780.49     60.92 o 
  30   1   7        0.54       -4.36     28.87 o 
  31   1   7       75.45       70.40     34.78 o 
 -28   2   7        1.07       -3.79     36.05 o 
 -27   2   7      130.57      129.61     49.98 o 
 -26   2   7       47.97       31.93     29.72 o 
 -25   2   7       18.14      -34.31     30.34 o 
 -24   2   7        5.30      -20.96     27.80 o 
 -23   2   7      130.41       75.46     28.81 o 
 -22   2   7      331.06      312.86     57.46 o 
 -21   2   7       34.08       40.27     30.42 o 
 -20   2   7        7.08      -29.69     29.40 o 
 -19   2   7      149.62      166.80     32.93 o 
 -18   2   7        0.11       11.40     28.40 o 
 -17   2   7       26.96       35.72     28.81 o 
 -16   2   7     1198.84     1092.01     59.38 o 
 -15   2   7      126.86       93.72     26.12 o 
 -14   2   7      278.05      270.78     27.44 o 
 -13   2   7      887.79      857.14     58.86 o 
 -12   2   7     2350.01     2098.86     88.25 o 
 -11   2   7     2561.96     2459.76    102.34 o 
 -10   2   7      206.30      244.48     97.17 o 
  -9   2   7      984.36     1029.78    107.76 o 
  -8   2   7      609.09      817.22     56.96 o 
  -7   2   7      508.99      723.60     60.76 o 
  -6   2   7      418.87      612.38     43.78 o 
  -5   2   7      217.94      304.69     39.90 o 
  -4   2   7      360.86      409.37     36.58 o 
  -3   2   7        0.76       -4.08     33.60 o 
  -2   2   7      367.05      415.24     37.57 o 
  -1   2   7        0.66       15.40     25.49 o 
   0   2   7      186.17      206.44     29.46 o 
   1   2   7      242.59      231.61     24.23 o 
   2   2   7      104.45      110.27     21.49 o 
   3   2   7      811.73      835.11     43.88 o 
   4   2   7      364.54      408.56     36.76 o 
   5   2   7      598.19      662.00     54.28 o 
   6   2   7      348.14      437.16     39.64 o 
   7   2   7      960.26      959.85     58.03 o 
   8   2   7        0.14      117.03     92.14 o 
   9   2   7      507.90      532.82     46.23 o 
  10   2   7       51.17      137.51     56.16 o 
  11   2   7      415.40      437.97     34.26 o 
  12   2   7      174.43      222.54     39.05 o 
  13   2   7       47.43        2.42     29.52 o 
  14   2   7       33.65       52.04     30.37 o 
  15   2   7      121.12      160.03     34.57 o 
  16   2   7      989.35      938.27     62.06 o 
  17   2   7     1801.11     1551.35     90.01 o 
  18   2   7      169.57      170.88     35.71 o 
  19   2   7        4.54      -10.19     31.31 o 
  20   2   7       63.69       69.05     34.24 o 
  21   2   7       37.53       46.08     33.77 o 
  22   2   7      398.74      402.93     47.98 o 
  23   2   7      108.35      112.50     37.48 o 
  24   2   7        4.08      -28.59     33.86 o 
  25   2   7        1.89       -7.81     43.43 o 
  26   2   7       53.89       26.20     36.68 o 
  27   2   7        0.05       46.38     38.72 o 
 -21   3   7      366.29      394.15     76.18 o 
 -20   3   7        0.57       35.75     31.12 o 
 -19   3   7      293.79      280.76     56.01 o 
 -18   3   7       30.77      -23.96     30.06 o 
 -17   3   7      212.35      182.58     41.75 o 
 -16   3   7      409.51      320.84     49.70 o 
 -15   3   7       17.23       54.69     29.62 o 
 -14   3   7       51.36       52.43     31.85 o 
 -13   3   7       10.33      -15.82     28.10 o 
 -12   3   7       63.72       52.72     31.92 o 
 -11   3   7       33.12       18.48     35.82 o 
 -10   3   7       18.02       26.97     36.84 o 
  -9   3   7       19.66       32.58     26.12 o 
  -8   3   7      638.66      662.75     43.71 o 
  -7   3   7     2516.80     2371.88    154.37 o 
  -6   3   7      237.54      278.01     55.88 o 
  -5   3   7        0.23       37.84     42.71 o 
  -4   3   7       46.91      -35.57     30.69 o 
  -3   3   7      257.25      403.80     41.65 o 
  -2   3   7      528.45      572.39     52.68 o 
  -1   3   7       95.42      171.67     66.41 o 
   0   3   7       11.88       35.77     31.33 o 
   1   3   7        2.24       40.09     35.65 o 
   2   3   7      156.71      152.38     35.43 o 
   3   3   7       45.85       49.97     32.23 o 
   4   3   7        0.77       -1.72     30.79 o 
   5   3   7       29.56       59.72     24.63 o 
   6   3   7       78.21        5.64     31.18 o 
   7   3   7       25.65       82.26     40.82 o 
   8   3   7     1147.86     1033.18     53.18 o 
   9   3   7      100.77      262.58     79.55 o 
  10   3   7       13.80       12.86     29.25 o 
  11   3   7      483.18      549.97     56.85 o 
  12   3   7      398.90      388.93     46.75 o 
  13   3   7      512.27      611.03     48.55 o 
  14   3   7      141.55      143.72     34.14 o 
  15   3   7       22.03       29.05     32.58 o 
  16   3   7        0.03      -46.02     31.47 o 
  17   3   7      192.53      157.20     36.91 o 
  18   3   7      210.48      151.90     37.52 o 
  19   3   7        0.01       34.29     47.30 o 
  20   3   7      936.62      825.30     60.42 o 
  21   3   7       26.74        2.17     37.64 o 
 -31   0   8        0.04       56.39    109.69 o 
 -30   0   8      253.37      415.58    123.04 o 
 -29   0   8       71.10      111.64    108.35 o 
 -28   0   8        9.41      -45.41    101.25 o 
 -27   0   8        0.49       85.85    100.94 o 
 -26   0   8      386.18      292.89    108.09 o 
 -25   0   8      785.01      720.10    129.26 o 
 -24   0   8      124.36       69.35     96.01 o 
 -23   0   8      469.07      417.55    107.59 o 
 -22   0   8       99.33      111.77     91.97 o 
 -21   0   8       37.08       81.34     89.11 o 
 -20   0   8     2200.89     2136.78    234.48 o 
 -19   0   8     2093.24     2178.33    238.00 o 
 -18   0   8      777.97      846.97    128.49 o 
 -17   0   8      405.62      598.91    108.61 o 
 -16   0   8     1605.41     1462.57    175.44 o 
 -15   0   8     5766.64     5397.45    524.57 o 
 -14   0   8      439.14      514.96     97.02 o 
 -13   0   8      651.82      664.51     89.89 o 
 -12   0   8     1475.10     1351.58    161.07 o 
 -11   0   8      897.78      920.20     77.17 o 
 -10   0   8     1963.38     1851.97    127.20 o 
  -9   0   8      132.36      162.93     70.49 o 
  -8   0   8      223.66      210.72     36.10 o 
  -7   0   8     1052.62      989.60     75.87 o 
  -6   0   8      132.86      201.12     27.41 o 
  -5   0   8     1463.20     1338.42     75.57 o 
  -4   0   8       59.05      113.06     26.91 o 
  -3   0   8      194.34      193.96     25.49 o 
  -2   0   8      255.41      327.05     30.00 o 
  -1   0   8      110.23      158.17     23.69 o 
   0   0   8       85.51      209.83     24.54 o 
   1   0   8      777.38      790.41     48.92 o 
   2   0   8       38.45       45.03     20.76 o 
   3   0   8     1724.54     1739.39     92.31 o 
   4   0   8     6097.83     5898.86    295.27 o 
   5   0   8     1335.70     1188.84     66.45 o 
   6   0   8      156.20      210.01     22.80 o 
   7   0   8     1152.67     1070.24     71.67 o 
   8   0   8     1334.00     1331.10     85.49 o 
   9   0   8     3857.65     3677.21    219.00 o 
  10   0   8     3525.06     3519.84    178.41 o 
  11   0   8      890.88      912.92     70.90 o 
  12   0   8      868.34      872.52     82.09 o 
  13   0   8       38.83      -12.66     34.49 o 
  14   0   8      334.28      492.39     71.90 o 
  15   0   8      704.50      704.09     62.61 o 
  16   0   8      234.93      281.43     37.17 o 
  17   0   8      205.84      280.57     40.43 o 
  18   0   8      137.64      127.36     33.04 o 
  19   0   8     1269.61     1394.85     81.44 o 
  20   0   8     1491.96     1582.06     90.29 o 
  21   0   8        2.74      -27.71     29.52 o 
  22   0   8      234.40      360.05     41.69 o 
  23   0   8       66.19      170.98     35.58 o 
  24   0   8      121.44      184.00     36.52 o 
  25   0   8       94.09      126.88     33.66 o 
  26   0   8      344.87      462.59     77.14 o 
  27   0   8     2011.01     1756.26    167.21 o 
  28   0   8       32.29       37.41     52.31 o 
  29   0   8       26.57       27.22     51.48 o 
  30   0   8      194.22      177.19     61.31 o 
 -30   1   8      129.12      225.49     80.53 o 
 -29   1   8      120.63       36.70     74.47 o 
 -28   1   8       46.75       58.94     72.24 o 
 -27   1   8      154.80      224.02     74.43 o 
 -26   1   8        3.79      -99.28     66.19 o 
 -25   1   8       27.78      -17.04     32.10 o 
 -24   1   8       46.21       48.86     32.59 o 
 -23   1   8        1.25       -2.31     25.27 o 
 -22   1   8      159.81      193.71     36.07 o 
 -21   1   8      140.49      166.83     29.21 o 
 -20   1   8     2620.04     2250.92     87.69 o 
 -19   1   8       99.61       77.14     23.16 o 
 -18   1   8      125.73      145.57     27.32 o 
 -17   1   8       68.85       33.29     21.73 o 
 -16   1   8       29.86       28.81     21.43 o 
 -15   1   8     6243.54     5407.50    195.98 o 
 -14   1   8      370.15      495.76     63.20 o 
 -13   1   8      267.77      285.11     29.52 o 
 -12   1   8      116.87      134.03     25.60 o 
 -11   1   8      578.78      691.88     45.93 o 
 -10   1   8        1.44        5.11     25.21 o 
  -9   1   8       38.34       19.56     25.01 o 
  -8   1   8      328.87      315.53     32.25 o 
  -7   1   8      380.25      383.19     33.68 o 
  -6   1   8      688.51      723.68     45.18 o 
  -5   1   8      476.95      461.08     35.60 o 
  -4   1   8       70.16       75.46     24.18 o 
  -3   1   8      169.32      188.09     26.11 o 
  -2   1   8      197.66      233.81     31.59 o 
  -1   1   8     1036.47      975.56     50.67 o 
   0   1   8     1078.28     1007.61     47.10 o 
   1   1   8       93.51       88.21     25.57 o 
   2   1   8      281.48      365.35     32.06 o 
   3   1   8     1388.92     1327.85     53.17 o 
   4   1   8        1.22       -3.03     17.68 o 
   5   1   8     1389.00     1364.59     54.67 o 
   6   1   8       22.38       46.72     16.54 o 
   7   1   8        5.53       -6.85     15.84 o 
   8   1   8       79.81       96.73     17.81 o 
   9   1   8      931.03      895.10     48.17 o 
  10   1   8      205.57      230.25     29.48 o 
  11   1   8      303.02      323.94     30.48 o 
  12   1   8     1475.06     1507.92     72.80 o 
  13   1   8      662.31      705.09     43.54 o 
  14   1   8     2542.83     2363.22    107.85 o 
  15   1   8     1408.03     1358.45     67.89 o 
  16   1   8       59.92       35.63     24.86 o 
  17   1   8     1061.55     1042.14     56.24 o 
  18   1   8       26.43       26.35     25.53 o 
  19   1   8        0.71      -36.94     24.63 o 
  20   1   8        5.30      -29.84     30.16 o 
  21   1   8       25.10       20.32     31.81 o 
  22   1   8      380.12      354.78     42.71 o 
  23   1   8       28.60       11.34     32.01 o 
  24   1   8      230.40      224.27     38.82 o 
  25   1   8      167.02      158.87     35.59 o 
  26   1   8       52.49       33.06     29.86 o 
  27   1   8        0.15      -16.17     32.23 o 
  28   1   8      109.94       51.79     54.34 o 
  29   1   8      460.56      438.80     41.58 o 
 -26   2   8        1.38      -32.36     28.11 o 
 -25   2   8      444.51      355.10     42.66 o 
 -24   2   8      514.89      424.12     71.26 o 
 -23   2   8      111.49      121.86     38.06 o 
 -22   2   8        2.14        5.06     27.16 o 
 -21   2   8      118.45      126.87     28.49 o 
 -20   2   8        0.99      -24.51     29.22 o 
 -19   2   8       10.06        1.96     26.49 o 
 -18   2   8       35.57       18.83     25.98 o 
 -17   2   8        0.31      -12.50     24.72 o 
 -16   2   8      142.10      150.28     23.30 o 
 -15   2   8      273.41      268.19     29.47 o 
 -14   2   8       65.38       80.30     21.86 o 
 -13   2   8       63.85       54.20     24.03 o 
 -12   2   8      149.22      162.84     25.43 o 
 -11   2   8      924.41      903.22     61.76 o 
 -10   2   8     1426.26     1385.66     73.35 o 
  -9   2   8      451.85      533.56     63.29 o 
  -8   2   8      121.43      187.17     30.20 o 
  -7   2   8      205.12      190.71     33.79 o 
  -6   2   8      667.06      760.39     51.08 o 
  -5   2   8      121.84      150.77     31.06 o 
  -4   2   8       91.30       92.10     29.66 o 
  -3   2   8      105.17      187.62     31.79 o 
  -2   2   8      273.36      339.53     35.96 o 
  -1   2   8      295.64      389.62     40.90 o 
   0   2   8       50.92       74.38     23.26 o 
   1   2   8        3.23       21.85     21.59 o 
   2   2   8       13.63        7.75     20.14 o 
   3   2   8      263.06      330.49     31.56 o 
   4   2   8      372.87      441.74     40.08 o 
   5   2   8       83.09      142.60     22.40 o 
   6   2   8      226.23      193.65     25.28 o 
   7   2   8       84.85       62.38     22.20 o 
   8   2   8       27.38       21.00     23.62 o 
   9   2   8     1581.36     1383.41     83.52 o 
  10   2   8       23.30      116.63     68.19 o 
  11   2   8      173.27      216.39     27.41 o 
  12   2   8     1440.15     1356.14     78.08 o 
  13   2   8        2.89       96.37     99.24 o 
  14   2   8        3.76       -2.26     33.24 o 
  15   2   8      183.28      170.46     35.10 o 
  16   2   8       15.58       -6.52     30.95 o 
  17   2   8      113.76       62.93     33.63 o 
  18   2   8      473.35      437.29     47.27 o 
  19   2   8       11.09       11.64     32.21 o 
  20   2   8       77.71      118.68     41.14 o 
  21   2   8      420.21      359.50     44.79 o 
  22   2   8       94.59       98.54     37.15 o 
  23   2   8       56.65       48.82     35.52 o 
  24   2   8      260.02      205.36     41.67 o 
  25   2   8      117.03       87.22     55.34 o 
  26   2   8        8.21      -16.25     34.99 o 
 -19   3   8        3.95      -31.85     30.63 o 
 -18   3   8       11.66      -20.66     29.10 o 
 -17   3   8        9.81       16.88     30.62 o 
 -16   3   8       22.28        7.46     31.30 o 
 -15   3   8       40.14        6.05     34.53 o 
 -14   3   8       91.94       47.72     38.59 o 
 -13   3   8       19.04       31.21     33.64 o 
 -12   3   8      121.73       97.22     47.07 o 
 -11   3   8       63.39        3.98     33.10 o 
 -10   3   8      450.35      456.15     71.95 o 
  -9   3   8       69.39      110.83     31.67 o 
  -8   3   8       18.44       18.87     30.81 o 
  -7   3   8        0.13       94.75     32.00 o 
  -6   3   8     1058.31      974.12     59.22 o 
  -5   3   8       27.26      186.80     69.27 o 
  -4   3   8       44.22       11.90     31.41 o 
  -3   3   8      237.30      279.71     38.94 o 
  -2   3   8       83.70      136.52     41.77 o 
  -1   3   8      169.36      205.68     37.90 o 
   0   3   8       98.75       95.46     53.23 o 
   1   3   8       67.49       86.60     34.51 o 
   2   3   8        0.93      -27.95     31.58 o 
   3   3   8       40.54       51.16     33.61 o 
   4   3   8       62.51       23.32     33.19 o 
   5   3   8        4.55       29.31     33.00 o 
   6   3   8       56.74       -2.93     36.37 o 
   7   3   8        3.77      -14.90     36.07 o 
   8   3   8        1.89      -21.02     36.29 o 
   9   3   8        0.40      -43.48     28.99 o 
  10   3   8       21.18      -13.31     28.69 o 
  11   3   8      147.53      120.04     38.74 o 
  12   3   8       11.11      -10.76     42.30 o 
  13   3   8       22.13       34.11     57.87 o 
  14   3   8       15.08        5.28     35.19 o 
  15   3   8       13.35       22.47     36.13 o 
  16   3   8       10.84       48.74     37.09 o 
  17   3   8      340.49      285.84     45.78 o 
  18   3   8      163.43      125.32     40.64 o 
 -28   1   9        6.67       93.58     72.61 o 
 -27   1   9        8.19       23.36     70.76 o 
 -26   1   9       23.72       16.80     68.25 o 
 -25   1   9       22.54      -11.87     66.81 o 
 -24   1   9        2.08       29.13     65.66 o 
 -23   1   9        4.09       16.18     48.70 o 
 -22   1   9      966.60      768.45     45.12 o 
 -21   1   9      747.42      724.60     43.95 o 
 -20   1   9        6.82        4.00     22.46 o 
 -19   1   9       96.95      115.34     24.24 o 
 -18   1   9      904.30      779.07     44.90 o 
 -17   1   9      744.72      737.71     43.38 o 
 -16   1   9      112.49      117.07     27.23 o 
 -15   1   9       15.08       20.95     24.42 o 
 -14   1   9     1746.10     1539.49     73.76 o 
 -13   1   9      763.06      764.18     43.35 o 
 -12   1   9      888.30      816.79     51.18 o 
 -11   1   9     2064.94     1907.03     93.87 o 
 -10   1   9        3.10       -5.57     26.66 o 
  -9   1   9       79.78       48.68     27.91 o 
  -8   1   9        3.96      -43.81     37.84 o 
  -7   1   9      412.22      459.06     38.24 o 
  -6   1   9        0.42      -36.44     24.30 o 
  -5   1   9       18.94        1.89     25.10 o 
  -4   1   9        2.89       -0.91     23.64 o 
  -3   1   9      141.52      127.73     31.78 o 
  -2   1   9      177.78      210.96     31.62 o 
  -1   1   9       62.54       62.39     18.02 o 
   0   1   9        4.74       -4.39     18.84 o 
   1   1   9      128.63      178.89     21.94 o 
   2   1   9       29.77       53.81     20.94 o 
   3   1   9      106.97      141.02     19.52 o 
   4   1   9       83.54      133.87     19.25 o 
   5   1   9     1250.06     1244.33     51.36 o 
   6   1   9      191.34      258.80     22.44 o 
   7   1   9      897.99      890.22     39.99 o 
   8   1   9     1059.69     1037.90     44.91 o 
   9   1   9       94.37       90.86     20.63 o 
  10   1   9      903.17      871.93     43.02 o 
  11   1   9      149.53      171.56     26.85 o 
  12   1   9        8.52       14.41     23.09 o 
  13   1   9     2826.89     2674.93    121.27 o 
  14   1   9      582.95      719.71     45.95 o 
  15   1   9      975.35      969.17     53.23 o 
  16   1   9      620.52      670.20     44.93 o 
  17   1   9       46.77       25.04     25.71 o 
  18   1   9        5.33      -33.59     25.14 o 
  19   1   9       61.30       52.74     31.74 o 
  20   1   9       53.68       41.99     33.17 o 
  21   1   9       44.54        4.71     47.47 o 
  22   1   9       24.78       47.53     33.51 o 
  23   1   9      187.24      190.67     37.98 o 
  24   1   9      262.79      277.37     43.81 o 
  25   1   9        0.82      -12.84     33.38 o 
  26   1   9       49.75       94.17     31.50 o 
  27   1   9       26.75      -38.24     29.33 o 
  28   1   9       16.04       -8.93     29.48 o 
 -24   2   9      263.74      191.96     31.94 o 
 -23   2   9      591.34      499.22     97.44 o 
 -22   2   9      630.87      504.83     60.31 o 
 -21   2   9      361.13      362.88     49.18 o 
 -20   2   9        5.33       11.19     26.94 o 
 -19   2   9      680.62      634.81     75.10 o 
 -18   2   9        4.14        9.80     26.51 o 
 -17   2   9      861.41      541.42     91.60 o 
 -16   2   9      240.61      231.92     55.54 o 
 -15   2   9        7.13        0.06     24.60 o 
 -14   2   9        2.18       17.82     32.12 o 
 -13   2   9      107.44       88.69     26.59 o 
 -12   2   9      254.82      144.00     44.31 o 
 -11   2   9      105.37      145.71     31.25 o 
 -10   2   9        3.34      -37.20     31.51 o 
  -9   2   9        4.54       20.72     32.80 o 
  -8   2   9       83.37       75.69     34.46 o 
  -7   2   9       74.74      100.81     34.77 o 
  -6   2   9      102.46       96.20     35.22 o 
  -5   2   9      189.74      193.87     38.26 o 
  -4   2   9      177.30      186.44     39.07 o 
  -3   2   9       32.14       33.46     30.03 o 
  -2   2   9      332.90      494.49     60.60 o 
  -1   2   9      493.12      571.42     45.78 o 
   0   2   9      121.97      195.58     33.78 o 
   1   2   9       15.27        7.51     32.62 o 
   2   2   9      599.82      634.00     49.58 o 
   3   2   9      358.52      515.69     54.31 o 
   4   2   9      163.70      237.57     26.18 o 
   5   2   9      354.99      494.55     42.87 o 
   6   2   9      529.22      600.99     38.19 o 
   7   2   9       22.13       41.50     26.81 o 
   8   2   9      751.76      617.60     37.42 o 
   9   2   9       58.80      121.35     56.17 o 
  10   2   9     1231.95     1233.29     56.35 o 
  11   2   9      279.60      322.54     58.36 o 
  12   2   9      134.23      147.71     26.27 o 
  13   2   9     1493.31     1363.63    100.44 o 
  14   2   9      342.60      379.46     43.53 o 
  15   2   9       21.05       -6.28     31.21 o 
  16   2   9      851.66      751.57     59.45 o 
  17   2   9       32.93       32.74     32.17 o 
  18   2   9       62.55      133.29     35.81 o 
  19   2   9      814.48      678.58     57.76 o 
  20   2   9        0.34       28.27     41.75 o 
  21   2   9       13.22      -47.58     31.72 o 
  22   2   9       20.76       -3.60     33.59 o 
  23   2   9        8.96      -12.48     35.65 o 
  24   2   9       18.40        3.83     37.11 o 
 -16   3   9      281.43      249.93     50.25 o 
 -15   3   9       82.03      115.33     41.90 o 
 -14   3   9      119.95      105.36     41.40 o 
 -13   3   9      209.67      208.16     44.22 o 
 -12   3   9      242.02      256.88     45.30 o 
 -11   3   9       75.75      102.73     40.04 o 
 -10   3   9      121.14       56.10     39.93 o 
  -9   3   9      414.35      349.06     47.08 o 
  -8   3   9        2.32      105.00     43.68 o 
  -7   3   9       89.43       60.26     32.78 o 
  -6   3   9      179.41      239.00     38.72 o 
  -5   3   9      368.12      465.92     65.87 o 
  -4   3   9      219.54      294.53     40.72 o 
  -3   3   9       57.59       64.02     34.42 o 
  -2   3   9        6.67        3.61     32.65 o 
  -1   3   9        0.41       11.80     33.56 o 
   0   3   9      268.46      327.39     42.42 o 
   1   3   9      401.39      442.71     54.93 o 
   2   3   9      106.18      247.61     39.76 o 
   3   3   9      275.47      316.43     41.91 o 
   4   3   9      178.17      276.50     40.78 o 
   5   3   9      387.60      398.30     44.47 o 
   6   3   9      187.41      300.63     46.53 o 
   7   3   9      363.26      367.05     48.68 o 
   8   3   9        3.19       61.88     42.55 o 
   9   3   9      467.05      418.23     61.51 o 
  10   3   9       97.33      159.80     89.55 o 
  11   3   9      241.49      204.05     45.75 o 
  12   3   9       24.44       29.15     30.65 o 
  13   3   9       67.26       28.21     30.87 o 
  14   3   9       16.86       80.82     38.29 o 
  15   3   9      246.64      403.65    103.59 o 
  16   3   9       22.74       -0.81     37.44 o 
 -27   0  10      112.38       81.37    109.64 o 
 -26   0  10        1.62      103.05    106.60 o 
 -25   0  10     1066.13     1153.49    168.57 o 
 -24   0  10       34.27       85.53    102.71 o 
 -23   0  10        1.98        0.40     99.35 o 
 -22   0  10        0.05       28.19     96.42 o 
 -21   0  10      236.37      374.90    107.23 o 
 -20   0  10      701.73      816.94    134.60 o 
 -19   0  10     1398.01     1429.21    180.16 o 
 -18   0  10     1110.99     1260.77    165.40 o 
 -17   0  10      391.49      578.60    112.89 o 
 -16   0  10      390.49      403.05    101.18 o 
 -15   0  10      287.44      285.57     91.12 o 
 -14   0  10      298.73      306.61     91.30 o 
 -13   0  10     4974.06     4294.15    424.32 o 
 -12   0  10       97.73      132.74     77.19 o 
 -11   0  10     1016.85     1002.32     81.71 o 
 -10   0  10     7718.47     6890.43    345.82 o 
  -9   0  10      499.20      572.89     51.94 o 
  -8   0  10       35.72       26.14     27.60 o 
  -7   0  10      789.88      737.63     52.10 o 
  -6   0  10       27.70       74.69     28.45 o 
  -5   0  10      150.57      164.45     29.31 o 
  -4   0  10      196.08      231.54     31.55 o 
  -3   0  10       66.15       51.45     25.02 o 
  -2   0  10      103.69      145.80     26.95 o 
  -1   0  10      806.11      759.38     49.96 o 
   0   0  10     1739.43     1684.89     92.27 o 
   1   0  10      360.65      384.68     34.48 o 
   2   0  10     1489.95     1440.39     79.89 o 
   3   0  10        0.16      -23.13     22.43 o 
   4   0  10     1789.75     1704.48     92.29 o 
   5   0  10     3707.41     3274.93    167.36 o 
   6   0  10      258.05      286.90     28.35 o 
   7   0  10       20.71       38.82     28.33 o 
   8   0  10      530.45      595.24     60.39 o 
   9   0  10     1552.52     1558.41    148.74 o 
  10   0  10     3205.79     2791.94    246.31 o 
  11   0  10       75.82       56.55     53.73 o 
  12   0  10      299.25      278.53     66.73 o 
  13   0  10     3180.87     3133.32    275.15 o 
  14   0  10     6192.99     6020.48    508.43 o 
  15   0  10      235.70      268.99     68.66 o 
  16   0  10      425.53      439.65     77.54 o 
  17   0  10     3404.03     3212.23    169.78 o 
  18   0  10      347.28      367.34     43.64 o 
  19   0  10      987.03     1093.58     69.90 o 
  20   0  10      746.06      841.63     60.36 o 
  21   0  10       93.71      111.83     67.79 o 
  22   0  10       41.44       55.00     34.21 o 
  23   0  10      228.99      248.35     40.26 o 
  24   0  10      102.68       89.77     36.10 o 
  25   0  10       29.03      -10.80     39.71 o 
  26   0  10      120.74      184.53     61.91 o 
  27   0  10        3.49       12.49     55.42 o 
 -26   1  10      183.34      250.89     81.47 o 
 -25   1  10      752.23      908.97    134.69 o 
 -24   1  10      388.52      448.61    103.18 o 
 -23   1  10      617.46      541.93     61.92 o 
 -22   1  10      152.93      213.85     52.62 o 
 -21   1  10       36.85       58.97     33.08 o 
 -20   1  10      282.52      333.17     39.47 o 
 -19   1  10       25.14      -12.82     26.77 o 
 -18   1  10       63.58       28.32     25.28 o 
 -17   1  10       76.04       57.05     26.81 o 
 -16   1  10        6.76      -13.26     25.00 o 
 -15   1  10       10.30       -4.80     24.93 o 
 -14   1  10     1107.74     1035.79     53.45 o 
 -13   1  10        1.35        7.37     25.30 o 
 -12   1  10        4.21        9.50     29.30 o 
 -11   1  10       38.64       35.36     28.95 o 
 -10   1  10      833.44      835.85     72.34 o 
  -9   1  10      328.03      363.47     37.20 o 
  -8   1  10      189.57      208.04     32.52 o 
  -7   1  10      236.01      238.26     33.01 o 
  -6   1  10        5.91       18.25     27.41 o 
  -5   1  10     2716.95     2505.00    134.36 o 
  -4   1  10       22.38      153.60     54.17 o 
  -3   1  10      342.70      397.65     49.63 o 
  -2   1  10       29.89       45.16     20.88 o 
  -1   1  10      356.55      403.95     32.35 o 
   0   1  10      373.47      440.81     29.92 o 
   1   1  10       15.26       27.90     18.53 o 
   2   1  10       22.70      -12.89     10.46 o 
   3   1  10        1.49        4.40     18.84 o 
   4   1  10     1246.64     1224.83     51.22 o 
   5   1  10     1497.01     1466.89     59.08 o 
   6   1  10      717.47      832.42     39.13 o 
   7   1  10      283.80      296.33     26.18 o 
   8   1  10      477.80      508.43     30.35 o 
   9   1  10     1701.57     1660.54     70.84 o 
  10   1  10      917.88      988.04     47.57 o 
  11   1  10     1108.39     1008.41     48.61 o 
  12   1  10       57.78       50.76     21.28 o 
  13   1  10      643.89      685.19     47.58 o 
  14   1  10       54.94       26.48     25.02 o 
  15   1  10        0.12        3.87     24.83 o 
  16   1  10      163.36      149.09     34.76 o 
  17   1  10       16.78      -10.79     26.00 o 
  18   1  10       26.25       -6.38     26.70 o 
  19   1  10       37.52       54.04     33.31 o 
  20   1  10      272.81      268.06     41.17 o 
  21   1  10       17.24       17.63     33.85 o 
  22   1  10      225.35      208.53     39.99 o 
  23   1  10       84.34       37.40     35.12 o 
  24   1  10      659.68      734.74     86.76 o 
  25   1  10      237.96      238.20     43.18 o 
  26   1  10      146.63      136.20     33.91 o 
 -22   2  10        2.38      -24.85     62.46 o 
 -21   2  10       11.57        6.47     32.95 o 
 -20   2  10       15.70       -2.20     32.08 o 
 -19   2  10       12.67      -10.60     37.45 o 
 -18   2  10      585.20      689.41    158.82 o 
 -17   2  10       30.98       14.16     32.22 o 
 -16   2  10       13.90      -33.68     26.28 o 
 -15   2  10     1167.73     1049.80    134.68 o 
 -14   2  10       23.09       40.48     29.52 o 
 -13   2  10        1.24       -9.91     32.72 o 
 -12   2  10      358.88      347.56     44.68 o 
 -11   2  10      214.22      232.45     40.63 o 
 -10   2  10       88.73      116.71     62.06 o 
  -9   2  10       13.53      -11.97     38.19 o 
  -8   2  10      272.17      221.19     42.95 o 
  -7   2  10        2.21        7.37     34.42 o 
  -6   2  10      244.29      287.89     66.24 o 
  -5   2  10      107.83      159.41     39.01 o 
  -4   2  10      209.14      319.35     44.06 o 
  -3   2  10      442.43      505.30     60.20 o 
  -2   2  10       74.19      109.10     38.25 o 
  -1   2  10      486.48      576.90     64.08 o 
   0   2  10      833.62      985.14     86.93 o 
   1   2  10      270.95      428.17     42.52 o 
   2   2  10      135.26      222.38     35.97 o 
   3   2  10       11.01       33.26     31.27 o 
   4   2  10       43.08      -21.94     29.86 o 
   5   2  10       49.97       39.25     33.46 o 
   6   2  10        1.41       12.88     17.48 o 
   7   2  10      300.15      320.53     37.38 o 
   8   2  10       79.44       77.80     20.61 o 
   9   2  10      225.26      258.30     27.27 o 
  10   2  10      192.14      162.24     24.71 o 
  11   2  10        1.49       28.51     21.35 o 
  12   2  10      503.10      519.87     41.67 o 
  13   2  10       73.30       71.83     27.79 o 
  14   2  10       87.15       92.95     33.73 o 
  15   2  10      932.21      889.57     66.04 o 
  16   2  10      467.51      532.25     52.57 o 
  17   2  10       94.04      156.00     37.06 o 
  18   2  10       53.73      134.91     36.38 o 
  19   2  10      784.67      720.10     61.46 o 
  20   2  10       35.95       82.29     36.35 o 
  21   2  10       30.04        8.37     34.48 o 
  22   2  10      214.85      231.88     41.92 o 
 -12   3  10       23.93       25.78     37.17 o 
 -11   3  10        7.04       24.93     60.40 o 
 -10   3  10        2.15      -17.65     36.92 o 
  -9   3  10      219.71      220.86     46.48 o 
  -8   3  10       56.68       60.72     40.44 o 
  -7   3  10        2.57       75.06     39.73 o 
  -6   3  10       59.71      128.14     40.58 o 
  -5   3  10        0.93       18.52     34.05 o 
  -4   3  10      139.63      106.38     35.56 o 
  -3   3  10        1.89       28.88     35.11 o 
  -2   3  10        3.01       20.37     34.24 o 
  -1   3  10      224.57      262.34     40.19 o 
   0   3  10      180.11      173.07     38.66 o 
   1   3  10       83.23      126.77     37.30 o 
   2   3  10       11.02       14.37     34.80 o 
   3   3  10       38.08       72.57     36.68 o 
   4   3  10       43.27       17.72     40.21 o 
   5   3  10        3.37        0.36     34.63 o 
   6   3  10      109.63       54.02     40.79 o 
   7   3  10        4.53       23.65     51.34 o 
   8   3  10      103.31      124.26     42.96 o 
   9   3  10       17.76       26.21     39.35 o 
  10   3  10        1.63      -50.27     38.15 o 
  11   3  10        3.09      -48.59     50.10 o 
  12   3  10        0.73      -43.20     38.54 o 
 -24   1  11       22.90       69.36     72.72 o 
 -23   1  11      208.00      247.17     49.80 o 
 -22   1  11       84.28       12.26     42.11 o 
 -21   1  11       30.70       35.77     43.40 o 
 -20   1  11      151.30      188.34     46.64 o 
 -19   1  11        0.38      -51.17     34.11 o 
 -18   1  11      110.83      106.84     34.85 o 
 -17   1  11       19.49      -18.22     31.49 o 
 -16   1  11      315.76      319.52     33.93 o 
 -15   1  11        0.07        4.05     24.64 o 
 -14   1  11       45.39       41.67     27.23 o 
 -13   1  11        7.07       17.52     25.41 o 
 -12   1  11      494.57      550.96     57.92 o 
 -11   1  11        2.92        8.35     30.55 o 
 -10   1  11      602.10      605.56     46.75 o 
  -9   1  11     1225.20     1118.63     65.25 o 
  -8   1  11      262.12      327.08     42.51 o 
  -7   1  11      122.95      146.64     39.62 o 
  -6   1  11      546.10      595.68     52.47 o 
  -5   1  11      196.47      186.75     36.98 o 
  -4   1  11      434.30      470.26     58.66 o 
  -3   1  11       63.56       77.08     31.83 o 
  -2   1  11       37.22       81.46     25.73 o 
  -1   1  11      763.77      772.99     61.20 o 
   0   1  11       40.82       51.49     19.72 o 
   1   1  11        9.17       24.56     21.03 o 
   2   1  11      588.40      725.56     67.57 o 
   3   1  11      364.79      433.52     30.74 o 
   4   1  11        3.01      -19.11     18.92 o 
   5   1  11        2.01       -7.55     19.00 o 
   6   1  11      363.22      489.31     30.35 o 
   7   1  11     1550.90     1465.29     61.40 o 
   8   1  11      248.04      319.16     25.41 o 
   9   1  11      521.92      620.80     37.57 o 
  10   1  11       97.85      104.02     22.36 o 
  11   1  11       47.76       32.05     21.12 o 
  12   1  11        8.91        4.42     20.73 o 
  13   1  11       45.53       49.34     22.68 o 
  14   1  11        0.36       -4.80     34.73 o 
  15   1  11     1534.34     1372.32     61.71 o 
  16   1  11       34.00       57.66     23.26 o 
  17   1  11      247.76      292.77     39.07 o 
  18   1  11      957.18      964.20     67.53 o 
  19   1  11        0.82      -21.40     63.98 o 
  20   1  11        8.83      -21.06     32.37 o 
  21   1  11      260.95      240.53     68.35 o 
  22   1  11       85.28       60.36     36.04 o 
  23   1  11       20.03       34.33     51.56 o 
 -19   2  11       85.25       41.67     37.98 o 
 -18   2  11      151.74      131.10     51.85 o 
 -17   2  11       46.49       98.39     38.27 o 
 -16   2  11      182.49      108.73     32.26 o 
 -15   2  11        3.81        4.08     29.47 o 
 -14   2  11       59.22       84.73     29.93 o 
 -13   2  11      400.05      406.89     89.68 o 
 -12   2  11       58.02      104.64     40.89 o 
 -11   2  11       31.11       68.78     37.48 o 
 -10   2  11        0.71      -12.91     35.31 o 
  -9   2  11      646.96      621.07     57.89 o 
  -8   2  11       62.55      138.44     50.08 o 
  -7   2  11       19.11       53.90     37.06 o 
  -6   2  11      519.81      587.62     88.63 o 
  -5   2  11        4.98       92.76     65.68 o 
  -4   2  11      233.98      352.70     61.87 o 
  -3   2  11      109.23      109.56     39.64 o 
  -2   2  11        1.55      -22.31     45.09 o 
  -1   2  11      564.26      500.45    119.99 o 
   0   2  11      123.80      194.48     36.84 o 
   1   2  11      828.54      885.42     75.82 o 
   2   2  11     1877.16     1771.67     90.92 o 
   3   2  11      663.48      844.95    146.65 o 
   4   2  11        3.05       20.55     25.83 o 
   5   2  11        4.82      -30.52     24.69 o 
   6   2  11        8.03       -7.06     24.50 o 
   7   2  11       93.79       65.94     26.27 o 
   8   2  11      447.44      467.62     51.44 o 
   9   2  11       83.94      102.10     45.73 o 
  10   2  11        1.75       25.60     22.07 o 
  11   2  11       17.27      -31.09     24.88 o 
  12   2  11       20.30       17.09     27.35 o 
  13   2  11       45.96       30.49     27.88 o 
  14   2  11       32.54       10.58     27.47 o 
  15   2  11        9.59       28.07     28.44 o 
  16   2  11        3.09      -25.53     27.01 o 
  17   2  11       33.50       51.03     29.43 o 
  18   2  11      182.18      168.91     48.51 o 
  19   2  11       93.49       38.93     36.98 o 
  -6   3  11        9.56       67.67     39.57 o 
  -5   3  11      203.60      270.84     47.11 o 
  -4   3  11      109.38      184.02     39.58 o 
  -3   3  11      854.66      693.13     55.42 o 
  -2   3  11      401.02      523.73     96.20 o 
  -1   3  11       94.92      148.38     49.01 o 
   0   3  11      123.15      128.00     39.05 o 
   1   3  11       18.16        9.33     35.68 o 
   2   3  11       51.74       32.00     36.91 o 
   3   3  11      149.09      156.18     39.53 o 
   4   3  11      534.54      526.44     54.05 o 
   5   3  11       15.38      214.10     80.75 o 
   6   3  11      316.04      256.67     57.16 o 
 -22   0  12       40.24      182.48    103.83 o 
 -21   0  12       12.42      158.30     99.26 o 
 -20   0  12      714.16      805.59    134.81 o 
 -19   0  12     1044.55      858.17    239.57 o 
 -18   0  12      126.17      101.57     51.45 o 
 -17   0  12      279.40      248.38     54.94 o 
 -16   0  12        3.93      -15.80     45.51 o 
 -15   0  12     1257.71     1159.35    191.03 o 
 -14   0  12       35.50       91.94     47.43 o 
 -13   0  12       12.24       23.36     54.98 o 
 -12   0  12      212.86      228.67    103.29 o 
 -11   0  12       69.58        4.24     44.25 o 
 -10   0  12        2.45        2.68     32.54 o 
  -9   0  12      361.56      396.17     41.90 o 
  -8   0  12        7.98        7.13     35.37 o 
  -7   0  12      736.85      655.54     75.45 o 
  -6   0  12      724.66      702.08     52.83 o 
  -5   0  12     1556.88     1279.16     75.95 o 
  -4   0  12     1065.32      945.41     64.88 o 
  -3   0  12      785.88      771.30     64.72 o 
  -2   0  12      846.71      786.58     53.68 o 
  -1   0  12       50.94       60.62     29.97 o 
   0   0  12     2014.86     1669.98    159.27 o 
   1   0  12       37.52      108.05     53.09 o 
   2   0  12      101.31      130.34     54.54 o 
   3   0  12       34.97       33.94     50.71 o 
   4   0  12      697.31      752.67     94.87 o 
   5   0  12      497.00      347.35     66.42 o 
   6   0  12       16.04       81.21     51.26 o 
   7   0  12      251.72      198.69     58.52 o 
   8   0  12        0.12       59.65     51.17 o 
   9   0  12       77.43       70.89     52.12 o 
  10   0  12      224.12      165.67     60.76 o 
  11   0  12     1260.25     1152.02    122.88 o 
  12   0  12     1631.79     1546.59    153.38 o 
  13   0  12       24.97       54.40     57.73 o 
  14   0  12      475.50      495.05     84.23 o 
  15   0  12        0.65       -7.46     55.17 o 
  16   0  12      912.60      787.19     73.45 o 
  17   0  12       20.71       -4.81     39.95 o 
  18   0  12       83.30      107.71     45.19 o 
  19   0  12      234.26      199.25     49.23 o 
  20   0  12      164.14      138.00     47.40 o 
  21   0  12      162.75      143.22     47.09 o 
  22   0  12       46.52       96.49     46.60 o 
 -21   1  12      150.28      138.59     64.44 o 
 -20   1  12       66.46       23.19     53.90 o 
 -19   1  12       48.90       81.18     35.97 o 
 -18   1  12        1.19      -35.33     33.51 o 
 -17   1  12      166.02      227.14     49.92 o 
 -16   1  12      361.91      434.22     54.76 o 
 -15   1  12      301.55      267.31     39.04 o 
 -14   1  12       20.54       27.89     32.79 o 
 -13   1  12      837.26      883.41     55.66 o 
 -12   1  12       14.04       35.76     35.89 o 
 -11   1  12      184.63      226.17     41.69 o 
 -10   1  12     1106.07     1039.15     72.00 o 
  -9   1  12        2.17       10.89     34.14 o 
  -8   1  12      601.10      707.18     58.05 o 
  -7   1  12      114.44      131.48     37.24 o 
  -6   1  12      118.20      134.26     37.05 o 
  -5   1  12      739.67      687.85     69.09 o 
  -4   1  12      102.16      151.75     31.31 o 
  -3   1  12       18.25       14.84     25.91 o 
  -2   1  12      155.62      233.30     31.47 o 
  -1   1  12     1502.50     1256.10     66.07 o 
   0   1  12      294.94      470.13     82.05 o 
   1   1  12      490.89      529.68     40.13 o 
   2   1  12      376.55      532.61     40.69 o 
   3   1  12       57.46       70.16     19.90 o 
   4   1  12      106.93      134.82     22.65 o 
   5   1  12      145.05      179.16     24.23 o 
   6   1  12       65.63       53.51     21.12 o 
   7   1  12      249.29      275.37     27.07 o 
   8   1  12       10.03        4.95     19.67 o 
   9   1  12      326.90      343.47     32.28 o 
  10   1  12       24.21       27.78     21.57 o 
  11   1  12      184.30      156.19     32.07 o 
  12   1  12       25.98       -5.13     25.10 o 
  13   1  12      102.93       84.67     28.17 o 
  14   1  12      201.13      263.79     33.82 o 
  15   1  12        2.78        2.87     27.01 o 
  16   1  12      907.58      883.49     54.62 o 
  17   1  12      596.72      617.74     85.62 o 
  18   1  12      162.19      179.71     38.71 o 
  19   1  12     1168.51     1083.02    105.25 o 
  20   1  12       94.19      122.22     37.87 o 
 -15   2  12       40.28      103.86     33.91 o 
 -14   2  12      393.34      368.01     81.74 o 
 -13   2  12       19.42       14.59     30.73 o 
 -12   2  12      259.74      304.33     88.29 o 
 -11   2  12      313.74      339.82     62.53 o 
 -10   2  12       52.50       95.79     40.77 o 
  -9   2  12        0.73      -42.33     36.90 o 
  -8   2  12      681.97      756.75    105.04 o 
  -7   2  12       10.30       60.35     41.53 o 
  -6   2  12        6.40       31.26     38.35 o 
  -5   2  12      745.56      750.47     90.59 o 
  -4   2  12        0.62      117.27    109.90 o 
  -3   2  12       44.99       69.68     48.69 o 
  -2   2  12      166.76      169.09     42.28 o 
  -1   2  12       22.00       38.21     37.86 o 
   0   2  12        0.31       -7.29     36.97 o 
   1   2  12      107.31      124.08     41.23 o 
   2   2  12        2.05      -36.08     24.05 o 
   3   2  12      172.77      152.41     38.80 o 
   4   2  12       70.69       67.48     27.56 o 
   5   2  12      336.66      371.89     35.73 o 
   6   2  12      421.19      518.98     40.62 o 
   7   2  12      499.82      606.57     43.02 o 
   8   2  12        0.04       28.65     31.11 o 
   9   2  12       63.35       71.12     31.87 o 
  10   2  12      214.55      136.06     31.46 o 
  11   2  12      346.62      410.16     50.12 o 
  12   2  12        0.06       50.79     40.26 o 
  13   2  12      105.51      120.92     31.80 o 
  14   2  12      138.88       89.05     30.46 o 
  15   2  12       21.46       33.15     29.71 o 
 -17   1  13      209.55      195.80     43.55 o 
 -16   1  13      100.34      104.61     39.44 o 
 -15   1  13        0.01        8.54     53.15 o 
 -14   1  13      376.12      432.48     50.51 o 
 -13   1  13      113.51      144.10     47.45 o 
 -12   1  13       10.73       34.52     39.99 o 
 -11   1  13       10.56      -11.69     36.49 o 
 -10   1  13        7.12       -0.72     36.21 o 
  -9   1  13       44.09       63.72     37.88 o 
  -8   1  13     1059.17     1016.03     59.75 o 
  -7   1  13      120.88       81.13     29.90 o 
  -6   1  13      157.56      185.92     44.08 o 
  -5   1  13       34.84       38.67     28.15 o 
  -4   1  13        2.31      -11.34     27.09 o 
  -3   1  13        5.35      -10.05     25.90 o 
  -2   1  13       35.00       26.96     27.23 o 
  -1   1  13       29.06       32.12     26.63 o 
   0   1  13       39.55       33.09     26.82 o 
   1   1  13      396.35      477.40     39.38 o 
   2   1  13      837.02      951.97     56.57 o 
   3   1  13       32.29       60.56     32.67 o 
   4   1  13      155.91      164.78     28.96 o 
   5   1  13       85.75       72.51     25.80 o 
   6   1  13       95.37      179.94     32.60 o 
   7   1  13       46.79       83.29     28.94 o 
   8   1  13       99.16      101.01     30.25 o 
   9   1  13      316.58      315.09     39.90 o 
  10   1  13        8.93       -2.02     28.27 o 
  11   1  13        0.28       19.50     28.31 o 
  12   1  13       15.74       -9.66     36.92 o 
  13   1  13      349.37      365.21     70.19 o 
  14   1  13        3.16      -16.98     28.80 o 
  15   1  13      129.67      122.43     31.22 o 
  16   1  13       22.91       18.63     28.92 o 
  17   1  13        1.87      -40.39     28.06 o 
 -10   2  13        8.12        7.58     40.24 o 
  -9   2  13      170.26      188.29     44.99 o 
  -8   2  13      422.43      560.37     88.94 o 
  -7   2  13       70.58      189.00     45.84 o 
  -6   2  13       45.99       65.18     41.23 o 
  -5   2  13      304.80      222.35     46.51 o 
  -4   2  13        0.40      -14.15     61.54 o 
  -3   2  13     1125.23      975.56     73.50 o 
  -2   2  13      134.53      167.64     60.57 o 
  -1   2  13      107.44       90.86     41.99 o 
   0   2  13       25.97       57.69     30.09 o 
   1   2  13        3.85      -21.93     27.30 o 
   2   2  13       33.65       -5.74     28.48 o 
   3   2  13        1.18      -10.50     27.85 o 
   4   2  13      125.69      118.41     31.33 o 
   5   2  13      291.95      343.29     48.00 o 
   6   2  13      191.39      196.11     31.14 o 
   7   2  13       17.97       61.90     39.20 o 
   8   2  13        2.29        8.29     28.97 o 
   9   2  13        1.63        5.51     28.84 o 
  10   2  13      211.21      182.86     34.18 o 
 -15   0  14        7.54      -51.13     49.94 o 
 -14   0  14       30.84       74.00     70.48 o 
 -13   0  14      168.36      130.19     53.35 o 
 -12   0  14       63.17       94.71     51.10 o 
 -11   0  14      649.87      621.60     92.80 o 
 -10   0  14      194.22      187.00     62.91 o 
  -9   0  14      803.79      830.73    106.94 o 
  -8   0  14      261.33      259.95     65.64 o 
  -7   0  14        5.81       58.94     54.32 o 
  -6   0  14       87.94       82.78     54.72 o 
  -5   0  14       69.19       27.80     52.87 o 
  -4   0  14      124.25      120.82     55.65 o 
  -3   0  14      476.35      655.94     93.15 o 
  -2   0  14       67.25       23.60     51.89 o 
  -1   0  14      514.46      413.14     76.19 o 
   0   0  14        1.99      -20.01     50.59 o 
   1   0  14      349.71      138.50     59.15 o 
   2   0  14       16.62       -5.93     49.16 o 
   3   0  14      593.70      496.54     80.91 o 
   4   0  14      647.70      494.71     80.18 o 
   5   0  14       99.74      149.26     56.73 o 
   6   0  14     1736.03     1330.75    136.44 o 
   7   0  14      193.04      191.03     61.33 o 
   8   0  14      467.68      355.62     71.02 o 
   9   0  14        1.93        0.36     52.14 o 
  10   0  14      329.48      187.73     64.13 o 
  11   0  14      120.26       98.14     58.86 o 
  12   0  14       82.62       43.53     58.76 o 
  13   0  14      261.81      161.53     67.34 o 
  14   0  14        3.54      -38.33     40.94 o 
 -12   1  14       14.65       -8.48     29.48 o 
 -11   1  14      175.63      141.76     33.55 o 
 -10   1  14       81.36      115.93     32.58 o 
  -9   1  14        4.00      -11.99     29.75 o 
  -8   1  14       50.42       95.32     31.54 o 
  -7   1  14      139.13      106.96     31.22 o 
  -6   1  14       29.78       53.10     29.25 o 
  -5   1  14       58.20       52.70     28.93 o 
  -4   1  14      498.91      522.93     55.75 o 
  -3   1  14      418.53      520.97     43.17 o 
  -2   1  14       15.18       53.04     29.91 o 
  -1   1  14        3.28      -20.77     26.00 o 
   0   1  14      126.78      147.51     30.21 o 
   1   1  14      295.52      376.75     67.28 o 
   2   1  14      342.99      333.00     50.38 o 
   3   1  14        1.30       76.18     82.86 o 
   4   1  14      331.44      408.06     71.23 o 
   5   1  14      124.05      272.54    121.35 o 
   6   1  14        6.29       29.25     37.73 o 
   7   1  14        3.35        0.90     37.79 o 
   8   1  14      187.63      221.66     46.06 o 
   9   1  14      743.06      689.33     68.07 o 
  10   1  14      100.35      204.13     41.95 o 
  11   1  14      148.16       81.91     30.87 o 
  12   1  14       61.00      130.30     46.69 o 
                                                 
